# Supplementary material for: Novel hub genes and regulatory network related to ferroptosis in tetralogy of Fallot
Source: Front Pediatr. 2023 Oct 18;11:1177993. doi: 10.3389/fped.2023.1177993 (PMC10619671; doi:10.3389/fped.2023.1177993)
Supplement: Supplementary file 1 [file Datasheet1.xlsx]

## Sheet: Sheet1
gene name	adj.P.Val	logFC	ID
SNAP91	5.78e-07	-2.75518	2962876
WNK1	5.3e-09	-2.41338	3400384
KIAA1147	2.87e-06	-2.37255	3076753
REXO1L1	0.000603	-2.34418	3143112
HBB	0.000358	-2.27259	3360401
TAS2R31	2.91e-08	-2.13973	3444503
ANKRD18A	9.05e-09	-2.11743	3205834
GOLGA8B	2.49e-07	-2.10651	3617574
WFDC11	0.000107	-2.09967	3907390
TAS2R50	1.17e-05	-2.07919	3444472
TAS2R13	2.51e-08	-2.0427	3444406
GOLGA8A	4.26e-08	-2.0255	3617458
PPP1R1A	7.5e-11	-1.98684	3456840
PCID2	1.37e-08	-1.98666	3526425
OCR1	4.22e-05	-1.94767	2375338
LOC283174	9.55e-05	-1.86937	3399398
SHFM1	1.4e-12	-1.82635	7385696
HBD	0.000938	-1.78995	3360417
SH3PXD2A	2.1e-08	-1.78259	3304970
TAS2R19	3.26e-08	-1.77301	3444493
SNRNP70	8.4e-09	-1.76649	3838185
FOS	3.46e-06	-1.76344	3544525
SUMO4	1.45e-08	-1.73025	2930698
LUC7L3	7.5e-11	-1.71891	3726772
TAS2R14	5.25e-08	-1.67158	3444436
CYP4F2	2.94e-07	-1.67084	3853609
OR10H2	0.000128	-1.66525	3823379
GYPB	2.74e-05	-1.64987	2787958
SRSF5	7.51e-09	-1.63499	3542207
RPL5	1.07e-08	-1.62569	2346863
CHRM3	1.29e-05	-1.61658	2387606
BAGE2	0.000973	-1.58812	3924929
LOC641298	1.56e-05	-1.56341	3652609
LCE1E	0.000185	-1.54554	2359433
OK/SW-CL.58	2.65e-06	-1.51863	3507766
HSD17B7P2	9.33e-06	-1.51263	3243262
TAS2R20	5.76e-05	-1.51114	3444476
TRA2A	5.7e-08	-1.49538	3041550
KIAA1109	2.12e-09	-1.47775	2741901
RNF207	2.17e-09	-1.46041	2318157
OR9G1	0.000373	-1.45353	3331047
OR52W1	3.6e-05	-1.44732	3318589
LCE2D	0.00902	-1.44199	2359352
ZNF517	0.000245	-1.43512	3120887
DIRC1	8.62e-06	-1.41849	2591614
MBOAT7	5.06e-06	-1.41648	3870570
CLEC2D	3.75e-07	-1.41142	3404436
ULBP2	6.93e-07	-1.4072	2930957
CHKA	3.62e-11	-1.40433	3379326
NXF2	2.7e-05	-1.39915	3985034
C4orf27	4.17e-08	-1.39554	2793310
DSC3	5.98e-07	-1.38647	3802924
FLJ44896	9.11e-09	-1.38254	2845263
NDUFA13	6.3e-10	-1.38163	3825823
NR4A1	5.06e-05	-1.37982	3415229
TBC1D21	8.07e-09	-1.37605	3601322
ATP5I	8.7e-09	-1.37532	2756497
SPATA22	0.000994	-1.3731	3741387
PROK2	3.46e-07	-1.37059	2682271
HSD17B3	3.12e-05	-1.37043	3216195
GPR52	1.04e-06	-1.36993	2368180
AASDH	6.42e-07	-1.36968	2770193
MMP16	8.36e-05	-1.36441	3143643
MAGEA8	1.79e-09	-1.36386	3994610
ARNTL	9.99e-05	-1.36022	3321150
CCK	1.2e-08	-1.34785	2670725
GPR21	3.78e-07	-1.34556	3188395
RPL36AP40	0.00142	-1.34184	3366792
ND6	0.00282	-1.34054	4037708
TCEB3B	1.93e-09	-1.33925	3806654
THOC4	8.88e-06	-1.3377	3774331
FAM181B	2.02e-09	-1.33645	3384248
CAPN6	2.03e-06	-1.32369	4018194
LOC100132099	0.00105	-1.31935	3498476
OR7A17	0.000886	-1.31346	3853008
CSH1	2.53e-05	-1.30778	3766480
KLHDC8A	3.26e-06	-1.30746	2452440
C8orf4	4.73e-05	-1.30145	3095313
TTC14	8.28e-07	-1.29778	2654306
YPLR6490	4.02e-07	-1.29548	2668132
CYR61	5.99e-06	-1.29446	2344888
MALAT1	1.73e-06	-1.28909	7385515
NFYC	2.06e-05	-1.27954	3213219
GBAP1	9.14e-07	-1.2781	2437205
PEG3	3.26e-07	-1.27619	3872053
FAM58A	3.38e-07	-1.27338	4026560
OR2L8	0.000778	-1.27239	2390253
RFXAP	5.32e-06	-1.26602	3485786
PSMC5	2.28e-08	-1.26505	3730941
PTTG2	0.00489	-1.26269	2723924
RPS20	5.74e-11	-1.26167	3136129
HNRNPA1	3.86e-08	-1.25653	3416483
IRX2	9.86e-07	-1.25589	2846522
KCNIP2	0.00364	-1.24572	3304073
OR1L8	0.00115	-1.24557	3224333
OR4C3	0.000436	-1.24392	3330149
OR2V2	0.000498	-1.24377	2844987
CCNL2	2.23e-09	-1.24253	2391532
ADAMTS6	1.23e-06	-1.23973	2859601
TAS2R46	0.000274	-1.23721	3444525
SUZ12P	2.94e-07	-1.23548	3716664
NOP16	5.8e-08	-1.2284	2888284
KRTAP9-4	0.00204	-1.22268	3721279
PRSS35	0.00084	-1.22198	2915420
MYOF	0.000209	-1.22129	3300597
SSBP3	7.79e-09	-1.21845	2413685
LRRC3B	2.7e-08	-1.21758	2614663
PIGY	3.44e-08	-1.21499	2777412
PLEKHA7	5.27e-06	-1.21315	3364525
OR10H1	0.000303	-1.2128	3853566
OR8H1	4.09e-05	-1.2116	3373392
VASH2	3.34e-07	-1.20929	2379314
PHC1	1.39e-05	-1.2086	3403981
GPR119	6.65e-05	-1.20766	4021558
OR5D14	1.72e-06	-1.20707	3330779
NSUN5P2	2.71e-05	-1.20522	3055703
CCDC93	1.22e-06	-1.2036	2572595
SNRPF	1.04e-06	-1.20012	3427014
ZNF324B	0.000334	-1.19831	3844132
POLE4	6.52e-09	-1.197	2489606
FLJ13197	3.93e-09	-1.19539	2766122
PRSS45	0.000606	-1.19175	2672333
KRTAP13-3	0.000532	-1.19009	3928506
PABPN1	8.72e-10	-1.18936	3529082
SERTAD3	2.8e-09	-1.18585	3862650
C19orf23	1.59e-05	-1.18293	3845120
AHSA2	6.55e-05	-1.18053	2484552
FOXE1	1.91e-06	-1.17837	3181374
OR8B8	1.01e-05	-1.17289	3395964
COL1A1	0.00701	-1.17164	3762198
OR5L1	0.000149	-1.17034	3330786
KRT6A	9.61e-05	-1.16955	3455478
NDUFS6	1.21e-09	-1.16563	2799184
PRO2012	6.06e-07	-1.1602	2459173
OR2D3	0.000136	-1.15763	3318982
OR2L2	0.000371	-1.15583	2390298
DNAJC5G	1.87e-05	-1.15505	2474409
ADAMTS19	1.21e-07	-1.14865	2827772
HNRNPH2	2.48e-09	-1.14531	3984779
LYPLA2	5.6e-05	-1.14035	2325290
CD300E	1.02e-06	-1.13612	3770345
PSG7	6.36e-05	-1.13593	3864107
RBP1	4.74e-07	-1.13572	2697863
PLP1	2.49e-05	-1.13473	3985717
TMEM161B	2.4e-05	-1.13442	2866045
TRY6	0.00224	-1.13257	3028744
METT5D1	4.06e-05	-1.13199	3324713
HSPD1	3.95e-07	-1.12933	2593733
TDRD6	6.59e-08	-1.12873	2909167
TAS2R3	8.72e-06	-1.12575	3027943
C6orf124	0.000434	-1.12375	2985281
AICDA	8.7e-06	-1.12354	3443206
SORBS2	0.00022	-1.12203	2797202
FOXD4L3	0.000577	-1.12167	3173479
SOST	5.59e-07	-1.11963	3758606
LUC7L	4.08e-07	-1.11742	3674960
FXYD7	2.44e-07	-1.11655	3830205
EFNB3	4.41e-08	-1.11588	3708991
NR4A3	0.000158	-1.11551	3181976
ACCN3	9.43e-08	-1.11311	3031800
SLC18A3	8.38e-06	-1.10988	3246182
FLJ11710	7.9e-05	-1.10823	3728325
CLEC4C	4.48e-07	-1.10721	3442785
CNTN1	2.74e-05	-1.10682	3411721
ITLN1	0.00614	-1.10661	2440413
C9orf116	5.32e-07	-1.10641	3229449
OR1D5	0.000193	-1.10567	3741300
GLTSCR2	1.97e-08	-1.10298	3837464
C11orf41	0.000463	-1.10139	3326067
RPS19BP1	1.19e-08	-1.1013	3961253
DEFA4	2.03e-05	-1.10116	3122721
ART5	7.86e-06	-1.09964	3359881
ROBLD3	3.17e-11	-1.09802	2361241
OR2J3	0.000102	-1.09737	2900750
AMAC1	9.42e-06	-1.09728	3753474
PDZK1	3.47e-05	-1.09266	2356425
IFNA7	0.0042	-1.09256	3201199
KRTAP20-4	2.05e-05	-1.09248	3917591
FAM69A	1.22e-05	-1.09224	2423175
DUSP1	0.000118	-1.09164	2887309
MRGPRX4	6.59e-08	-1.09102	3322646
LCE1D	0.00831	-1.08818	2359439
VN1R2	3.36e-06	-1.08537	3840666
OR4L1	0.000972	-1.08469	3527340
KRTAP10-7	3.23e-05	-1.08113	3923850
CLEC1B	2.12e-05	-1.08094	3443936
FOSB	4.74e-06	-1.0798	3836266
MYL6	4.93e-06	-1.07959	3417457
ZNF428	1.29e-06	-1.07889	3864503
FCRL4	0.000121	-1.07801	2438938
LOC100131541	0.00201	-1.07737	3387708
FCN2	6.03e-08	-1.07544	3193631
PFDN5	3.07e-09	-1.0754	3415915
RBMXL2	2.17e-08	-1.07478	3319045
T1560	0.000499	-1.07431	3099561
FLJ41170	1.86e-06	-1.07397	3552344
CPLX1	8.33e-05	-1.07389	2756630
TBX10	6.7e-08	-1.07216	3379045
ADH7	1.47e-05	-1.07209	2779302
FBXO39	1.92e-07	-1.07177	3708099
EIF5A	1.21e-06	-1.07127	3708422
OR1Q1	0.000113	-1.07116	3188186
OR4K13	1.56e-05	-1.06804	3555206
OR13C8	0.000383	-1.0679	3182903
CLEC3B	6.5e-08	-1.06734	2620448
FBN2	1.68e-05	-1.06715	2874371
PRR18	1.62e-05	-1.06689	2984543
GREM1	7.16e-06	-1.06634	3587553
C17orf103	7.91e-08	-1.06579	3749795
OR4N4	0.0182	-1.06525	3583382
DLK2	2.89e-06	-1.06348	2954596
OR10G8	0.00046	-1.06172	3353879
BARHL1	9.57e-08	-1.05959	3192495
DND1	0.000267	-1.05801	2878461
IGF2	3.9e-05	-1.05752	3359121
OR56A1	0.00258	-1.05647	3360724
C10orf35	8.3e-08	-1.05479	3250438
CSNK1A1L	1.2e-06	-1.05451	3509986
HNRNPH1	3.3e-09	-1.05314	2890148
ARGLU1	1.18e-05	-1.05228	3524618
SLC27A2	6.56e-05	-1.0516	3593575
C1orf63	4.53e-09	-1.05006	2402111
GP5	6.03e-07	-1.04992	2711627
OR51F2	9.47e-06	-1.04957	3318239
PDSS1	5.3e-07	-1.04815	3239891
OR10Z1	0.000408	-1.04593	2362282
LRFN4	4.32e-07	-1.04151	3336576
LRP1	3.82e-07	-1.04108	3417842
FAM176A	8.27e-09	-1.03731	2560625
ARHGEF37	4.83e-10	-1.0372	2835166
MPP3	2.77e-08	-1.03703	3758640
CDK5RAP3	2.16e-08	-1.03614	3724989
PRAMEF1	0.00033	-1.03595	2321040
OR2L3	0.000214	-1.0352	2390307
KCTD8	2.68e-07	-1.03424	2767710
HINT1	1.42e-06	-1.03257	2874686
PACRG	5.36e-06	-1.03238	2935311
SLC39A7	2.72e-08	-1.03219	2903470
FLJ32742	1.37e-05	-1.03203	3972512
OR51V1	0.000239	-1.03189	3360396
HTR1D	0.000208	-1.03018	2401251
C21orf118	0.00013	-1.02948	3916686
SOCS3	1.21e-05	-1.02895	3772279
N6AMT2	2.51e-09	-1.02692	3504392
OR6A2	0.000189	-1.02232	3361225
CALCA	1.03e-05	-1.01824	3364127
OR4C6	0.000167	-1.01698	3330710
GPR151	2.9e-07	-1.01495	2880044
OR6B1	0.000122	-1.01441	3029475
SEC61G	6.58e-06	-1.0136	3051395
CCT6A	9.34e-09	-1.01334	3003193
JUNB	0.00016	-1.01327	3821893
OR6X1	0.000146	-1.01314	3395765
PTN	1.68e-06	-1.0131	3074857
FAM174A	8.81e-09	-1.01143	2821981
TAC4	1.1e-06	-1.01132	3762040
LOC442454	0.000913	-1.01053	4010152
SYP	4.19e-05	-1.01026	4007899
FAM106A	1.7e-05	-1.00998	3748432
STX16	1.1e-06	-1.00871	3891006
RAB11FIP3	3.46e-07	-1.00825	3642875
C9	0.00127	-1.00696	2854409
LRRC18	1.95e-06	-1.00692	3288482
HIST1H2BG	3.06e-07	-1.00682	2946345
TOM1L2	1.21e-08	-1.00595	3748022
NAA38	1.52e-07	-1.00589	3020804
COL23A1	6.04e-07	-1.00583	2889542
CXCL1	2.34e-06	-1.00511	2731381
MS4A8B	4.29e-08	-1.00406	3332465
TMSB4X	0.000105	-1.00201	2408955
CPB2	4.84e-07	-1.00145	3512843
TAS2R9	0.000541	-1.0005	3444309
TFF3	1.61e-07	-1.00025	3933536
SORT1	4.77e-08	1.00148	2427007
C1orf51	0.000856	1.00319	2358136
CD274	5.85e-06	1.00392	3161082
MBIP	8.65e-07	1.00527	3561321
LYN	8.02e-06	1.00559	3098977
DNAJC10	4.31e-08	1.00572	2518583
TMEM143	1.18e-06	1.00603	3867065
AIMP1	2.59e-08	1.00731	2738466
ARRDC3	5.25e-07	1.01114	2866704
NPNT	9.62e-05	1.01139	2738378
MMD	2.34e-05	1.01308	3763270
POP4	8.43e-08	1.01372	3828032
ZNF615	2.6e-06	1.01472	3869361
NBN	3.62e-07	1.01515	3143970
ZNF187	4.12e-08	1.01543	2900423
PFDN1	1.22e-07	1.01572	2878246
PIGU	1.93e-08	1.01578	3903481
MFAP3	3.86e-07	1.01639	2836451
DTNA	1.72e-07	1.01703	3784208
OXNAD1	2.54e-09	1.01723	2612625
IFI30	2.72e-05	1.01728	3824874
GNPDA2	8.06e-08	1.01734	2767790
SERINC3	1.4e-10	1.02042	3906942
CPSF3	4.43e-09	1.02075	2468920
EDNRB	2.96e-06	1.0212	3518766
SUMO2	2.89e-06	1.02131	3770632
AASDHPPT	1.57e-07	1.02303	3347234
SLU7	2.01e-08	1.02387	2884658
C9orf5	4.56e-10	1.0239	3219682
EIF3A	1.32e-08	1.02403	3309215
SLC19A2	0.000195	1.02464	2443335
C5orf51	0.00011	1.02504	2807862
PPP2R3C	5.19e-08	1.02516	3560864
ANXA1	5.7e-05	1.02544	3174816
C1orf43	1.23e-07	1.02564	2436576
NIPA2	2.84e-08	1.02594	3613300
FXN	1.38e-07	1.02747	3173831
PAPD4	1.04e-08	1.02774	2817386
STARD7	9.34e-09	1.02778	2565143
ERAL1	4.51e-10	1.02785	3715874
SELL	1.64e-05	1.02861	2443450
HSPB1	1.27e-07	1.02912	3009399
SEPT10	2.11e-06	1.02951	2569908
FOXN3	7.79e-07	1.02953	3575567
CDK4	6.14e-10	1.0307	3458783
KDM6B	3e-05	1.03075	3709153
CD47	8.85e-08	1.03129	2687739
SIKE1	2.78e-08	1.03146	2429338
NEDD1	5.19e-08	1.03217	3427352
TMEM9B	1.06e-08	1.03276	3362124
CYP1B1	0.000577	1.03324	2548699
SLC47A1	1.78e-07	1.03433	3713951
LGMN	2.89e-07	1.03543	3577078
VAMP2	7.35e-06	1.03574	3744217
C8orf37	2.74e-06	1.03685	3145240
YTHDF3	8.1e-10	1.03702	3100909
PYROXD1	4.1e-06	1.03716	3407793
ASB15	1.16e-05	1.03781	3021696
ENTPD1	7.83e-05	1.03811	3259253
CENPQ	7.54e-07	1.03901	2909723
DHCR24	0.000499	1.03996	2413907
PPP6C	7.76e-10	1.04026	3225348
HLA-DMA	3.4e-06	1.04048	2950277
RBM8A	1.02e-07	1.04088	2356181
CLIP4	4.75e-05	1.0414	2475407
HHLA3	2.8e-05	1.04159	2341645
HIST1H3C	0.0077	1.04207	2899102
IL13RA1	1.92e-06	1.04251	3988538
SRR	3.27e-07	1.04281	3706219
PSMC4	9.24e-08	1.04296	3833291
ABHD5	4.42e-07	1.04352	2619761
C10orf10	4.62e-08	1.04393	3286776
TOMM20	9.62e-06	1.04499	2461717
IDE	9.37e-09	1.0453	3300350
MORN2	1.58e-07	1.04649	2478017
GJA5	0.00152	1.04687	2433432
C10orf71	8.16e-07	1.0473	3246046
CHMP2A	6.05e-06	1.04887	3872983
ZDHHC13	1.43e-05	1.05227	3322958
SRPR	6.53e-10	1.05377	3396916
MAOA	1.98e-05	1.05393	3975227
GTDC1	2.84e-08	1.05431	2579439
MRPL39	3.26e-06	1.05559	3927105
ZNF234	4.28e-09	1.05561	3835467
RAMP2	4.06e-06	1.05581	3722039
OMD	1.28e-05	1.05586	3214825
PSEN1	3.65e-10	1.05653	3543481
IPO11	2.35e-07	1.05656	2811745
POLR2B	2.61e-06	1.05724	2728448
FBXO3	2.8e-06	1.05841	3368748
VPS25	3.32e-09	1.05989	3722060
RTN4	5.13e-06	1.06109	2553576
APOBEC2	4.46e-06	1.06137	2906591
FHL1	6.3e-07	1.06184	3992408
TLR3	0.000475	1.0645	2754937
SSSCA1	4.48e-09	1.06484	3335327
ITGA6	2.23e-06	1.06498	2515627
NFE2L2	8.41e-11	1.0662	2588827
MTMR2	9.91e-11	1.06629	3387483
PGRMC2	1.96e-12	1.06722	2785114
FTO	6.76e-09	1.06722	3661152
LMBRD1	1.11e-05	1.06805	2960010
GOLPH3	1.78e-10	1.06833	2852237
TLK1	1.07e-07	1.06935	2586603
TM9SF3	3.75e-09	1.06939	3301857
ST6GAL1	7.84e-08	1.07011	2656837
CYSLTR2	4.69e-07	1.07018	3489138
DCAKD	3.39e-09	1.0711	3759540
RAVER2	3.8e-07	1.07148	2340186
TMEM85	9.9e-08	1.07289	3588069
TAF7	5.41e-06	1.07331	2878622
PSMD10	2.2e-08	1.07536	4017519
F2R	3.56e-05	1.07568	2816459
NCSTN	9.94e-09	1.07575	2363084
FCER1G	9.75e-05	1.07655	2363562
PCYOX1	1.68e-06	1.07875	2487696
ARHGEF6	1.45e-07	1.07898	4023467
SNAPC3	5.98e-09	1.07988	3163136
FAM118B	5.06e-09	1.08082	3355021
SEC61A2	2.59e-10	1.08101	3235414
ME2	5.26e-07	1.08187	3788220
GRM1	2.57e-07	1.08273	2929571
CALCRL	9.95e-06	1.08358	2591367
NAGK	1.22e-10	1.08417	2488038
PAPOLA	3.74e-09	1.08417	3550392		TBX10
PRKCH	8.01e-06	1.08494	3538893
ADI1	7.29e-07	1.08585	2538600
CCDC99	3.11e-05	1.08721	2840002
GNPTAB	1.66e-10	1.08781	3468103
USP10	2.74e-09	1.08897	3671873
C3orf10	7.47e-09	1.0892	2662581
TSPAN7	3.28e-05	1.09134	3974019
ABCE1	1.77e-06	1.09249	2746024
NDUFA2	3.3e-05	1.09303	2878446
KLHDC8B	3.54e-09	1.09324	2622006
MUT	3.28e-06	1.09376	2956438
GTF2H5	6.06e-05	1.09465	2933522
RAB10	6.23e-07	1.0954	2473571
GPNMB	3.26e-06	1.09562	2992814
RCN1	0.000485	1.09664	3325503
PGAP2	8.29e-09	1.09708	3317868
COX8A	5.88e-09	1.09737	3334125
PEX12	4.86e-07	1.09739	3753690
HSDL2	1.7e-06	1.09808	3185205
UFC1	2.74e-08	1.09898	2363424
CXCR7	1.92e-05	1.09898	2533999
C17orf81	1.08e-10	1.09901	3708366
COG5	3.74e-10	1.10102	3067080
ZNF525	4.16e-05	1.10109	3840944
PPIL3	1.93e-08	1.10301	2594535
SNAP29	2.02e-10	1.10395	3937755
RNF185	7.07e-08	1.10427	3942805
MFSD1	1.3e-09	1.10521	2649723
MCCC2	2.13e-07	1.10536	2814642
NRAP	5.57e-06	1.10701	3307580
PIK3CA	2.02e-09	1.10704	2653840
TSFM	6.39e-10	1.10774	3418551
TECRL	2.77e-08	1.10781	2771170
UBE2D3	0.000297	1.10909	3896293
PDP1	0.000285	1.10949	3107342
RPS29	7.44e-09	1.10992	3563317
ALDH3A2	7.24e-10	1.11025	3714068
ADH5	2.18e-06	1.11104	2779095
ST3GAL6	1.08e-07	1.11123	2633256
RB1	4.56e-10	1.11227	3489020
UBR1	4.57e-08	1.11308	3620880
NIPAL2	2.95e-09	1.11403	3146012
C14orf135	3.19e-06	1.1155	3538470
FAM91A1	2.33e-06	1.11674	3114365
RPF1	1.26e-05	1.11728	2344542
ZSWIM1	5.35e-09	1.11737	3887107
GPX8	3.7e-06	1.11811	2809831
GHITM	6.11e-07	1.119	3255220
SUPT4H1	1.24e-07	1.11967	3764384
C11orf1	1.26e-05	1.12185	3348748
PSMA4	6.53e-07	1.1224	3603408
APOOL	1e-07	1.12293	3983105
PEX2	1.31e-07	1.12405	3141346
PRUNE	2.46e-07	1.12521	2358623
STYX	7.35e-11	1.12563	3535922
SLC5A1	3.27e-08	1.12567	3943234
CHPT1	4.91e-07	1.1267	3428671
DDX1	6.62e-06	1.12878	2470654
PIGT	2.67e-08	1.12893	3886889
RRAGD	2.25e-05	1.12918	2964231
POLDIP2	9.67e-07	1.13075	3750625
KIAA0196	2.52e-09	1.13134	3152220
SLC25A46	1.8e-12	1.13165	2823745
BRP44L	3.87e-06	1.13248	2984616
DNAJC13	2.4e-09	1.13254	2642791
FAM107A	3.73e-06	1.13444	2678448
DNAJA4	1.47e-08	1.13462	3603247
EFHD1	9.82e-08	1.13502	2532480
NPR3	0.000251	1.13876	2805635
MMGT1	3.27e-10	1.13977	4023274
STAG2	2.54e-09	1.14178	3989721
PCDHB14	2.23e-06	1.14304	2832459
ANAPC16	2.39e-07	1.14352	3251353
LGALS8	6e-09	1.14364	2386867
ATP6V1C1	3.06e-07	1.14378	3110171
GBP4	1.78e-05	1.14466	2421995
PPP1R3A	2.19e-06	1.14513	3068688
GABARAP	6.4e-09	1.14581	3743486
OAZ1	2.28e-10	1.14631	3816380
CX3CR1	3.05e-05	1.14856	2669979
CTSD	1.97e-07	1.15006	3358950
IMPA1	4.67e-09	1.15105	3142485
COX5B	1.8e-07	1.15132	2495121
RHEB	0.000464	1.15177	3079756
NDUFA12	4.93e-07	1.1522	3466284
KIAA1279	8.13e-09	1.1522	3250093
UBE2W	1.56e-09	1.15279	3140763
MRPL51	6.59e-07	1.1532	3441955
REEP5	1.41e-07	1.15352	2871176
CLDN12	7.79e-07	1.15397	3012019
MARCH5	2.33e-10	1.15405	3258092
C3orf23	1.37e-06	1.15463	2620018
PEMT	3.75e-07	1.15536	3747812
RAB7A	2.58e-07	1.15562	2641263
CPNE3	1.9e-07	1.15699	3105904
SGCD	1.38e-06	1.16223	2837029
GALC	9.06e-10	1.16323	3575103
MRPS14	8.62e-08	1.16329	2444790
YWHAB	1.63e-10	1.16376	3886639
GRAMD3	1.74e-07	1.16466	2827057
LUZP6	5.46e-09	1.16467	3074640
ANXA7	9.84e-09	1.16688	3294438
MRPL53	2.74e-09	1.16708	2560141
RNF146	1.23e-08	1.16718	2924898
FITM1	6.54e-06	1.16796	3529601
PEX19	3.69e-07	1.16863	2440117
ME1	2.16e-08	1.17004	2962820
PREPL	5.14e-08	1.17045	2550959
INPP4B	1.39e-06	1.17105	2787459
TPP1	2.98e-07	1.17211	3361041
PCDHB11	2.96e-05	1.17322	2832431
ACAT1	3.12e-06	1.1744	3347615
DDX52	3.02e-08	1.1748	3754736
PNPO	3.95e-08	1.17537	3724969
MAOB	7.71e-09	1.17562	4006210
AGL	2.23e-07	1.17564	2348634
DCTN3	5.5e-11	1.17594	3204202
RNF14	4.72e-08	1.17609	2833024
CSDA	3.99e-06	1.17654	3444252
HIAT1	5.91e-09	1.17862	2348757
NPEPPS	1.51e-10	1.1788	3724698
FAM98A	1.21e-07	1.17943	2547716
ACN9	1.24e-05	1.18186	3013952
YME1L1	3.41e-10	1.18237	3282213
RAB3IP	2.38e-06	1.18281	3421762
HLA-DMB	2.18e-06	1.18372	2950263
SMU1	9.52e-05	1.18373	3203382
CCPG1	1.76e-09	1.18405	3625326
SGMS2	4.31e-09	1.1874	2738664
EIF2AK2	0.000198	1.18913	2548402
SLMAP	2.67e-10	1.19069	2625793
MGAT4A	9.64e-09	1.19224	2566414
ISCU	6.47e-06	1.19268	3430776
RPL30	4.74e-07	1.19348	3145953
ALG8	8.48e-08	1.19447	3383164
PSMB5	3.34e-08	1.19645	3557048
GOT1	1.77e-05	1.1976	3302990
SET	1.93e-09	1.19881	3190659
C10orf57	5.71e-12	1.19912	3254337
CHORDC1	0.00191	1.19996	3386217
EBAG9	1.26e-07	1.20016	3111695
ATP5B	3.46e-09	1.20192	3458033
NARS2	7.49e-08	1.20241	3383322
PPP1CC	6.08e-10	1.20263	3471374
DHX32	2.84e-09	1.20312	3311775
RNASEK	5.62e-09	1.2035	3708186
CDH13	9.32e-07	1.20434	3671202
TCP11L2	1.31e-07	1.2057	3430086
OXA1L	4.77e-09	1.20824	3528805
PBLD	5.14e-07	1.20919	3292590
LRRC49	5.35e-09	1.21093	3600212
SPIN1	1.96e-11	1.21098	3178416
LIN9	2.94e-07	1.21241	2458742
COQ10A	4.88e-06	1.21249	3417531
FBXO32	2.88e-07	1.21288	3151607
GRPEL2	6e-12	1.21342	2835006
EXOG	6.11e-09	1.21383	2617796
TAF9	7.97e-08	1.21505	2860666
SKA2	7.96e-08	1.21695	3764738
SLC25A40	6.34e-08	1.21744	3060245
SYNJ2BP	7.46e-09	1.21772	3570475
CSNK2A1	1.43e-07	1.21882	3894228
RAD51C	9.15e-09	1.21902	3728776
PRKACB	1.73e-07	1.21971	2344393
RXRG	2.25e-07	1.21998	2442008
API5	4.14e-11	1.22039	3327906
C10orf84	3.18e-10	1.22049	3308967
RIOK2	1.63e-06	1.22152	2868283
CXCL10	0.0139	1.22277	2773958
PRDX6	9.08e-07	1.22578	2367743
AGK	1.77e-06	1.22706	3027808
VTN	0.000208	1.22911	3750662
TNFSF10	2.38e-05	1.2295	2705706
DSC2	4.49e-09	1.22953	3802980
SLC31A1	9.19e-09	1.23003	3185522
GPAA1	6.65e-13	1.23018	3120021
S1PR1	1.89e-06	1.23059	2349129
PSMA1	2.35e-07	1.23118	3363979
SLC2A12	2.1e-05	1.23151	2974935
ATP6V0D1	1.69e-08	1.23162	3695699
RAB14	1.31e-07	1.23171	3223872
FAM177A1	1.27e-08	1.23249	3532353
ERBB2IP	1.63e-09	1.23268	2812435
ART3	0.00077	1.23438	2731928
B3GALT2	0.000297	1.23536	2449104
TCP1	1.27e-06	1.24289	2982381
GYS1	4e-07	1.24289	3867538
CNIH4	8.42e-07	1.24297	2382419
CNOT7	2.4e-09	1.24423	3125775
EPM2A	5.89e-08	1.24472	2977949
POMP	2.92e-08	1.24595	3483348
TSNAX	1.45e-10	1.24775	2385306
ADAL	2.32e-07	1.24779	3591365
C14orf1	4.47e-09	1.25127	3572461
PSME1	1.31e-07	1.2516	3529609
SLC25A20	9.43e-08	1.25165	2673773
ADH1B	2.8e-05	1.25612	2779231
SCYL2	8.11e-09	1.25682	3428131
BNIP3	1.14e-05	1.25805	3314040
CLU	1.39e-05	1.25844	3129065
PRDX3	1.67e-06	1.25845	3309383
PSMA3	3.88e-07	1.2585	3537747
C1orf25	1.31e-07	1.25996	2447993
C16orf63	2.05e-07	1.26015	3682135
GSTM4	8.68e-07	1.26057	2350922
SLC38A1	9.41e-08	1.26057	3452231
C3orf64	4.66e-07	1.26063	2681114
PHYH	1e-06	1.26067	3278198
ALS2CR11	5.2e-05	1.26348	2594905
PRR16	1.46e-06	1.26471	2825907
ETFDH	1.79e-08	1.26777	2749560
IPO7	1.25e-09	1.27065	3319840
ACO1	1.81e-07	1.27103	3166477
GALNT1	1.62e-08	1.27235	3784602
COPS3	1.42e-07	1.27418	3747717
METAP1	9.37e-09	1.27468	2737069
ZAK	2.07e-08	1.27823	2515933
TIMM22	6.3e-10	1.27861	3705641
ZFP3	1.03e-09	1.27919	3707481
DSCR3	7.08e-08	1.27926	3931329
LCLAT1	6.93e-07	1.28027	2475710
EFCAB2	0.000516	1.28212	2389130
ATP1A2	8.05e-05	1.28214	2362892
AKAP6	9.86e-08	1.28367	3531553
PSMG2	9.53e-11	1.28398	3779684
ATP5L	8.2e-06	1.28611	3351359
RPP38	1.44e-07	1.28789	3236538
RSRC1	4.06e-12	1.29	2649532
EPC2	3.85e-10	1.291	2509832
INTS12	1.23e-09	1.29159	2780656
NDUFA6	8.34e-07	1.29327	3962260
MANEA	6.89e-09	1.2949	2917767
G6PC3	3.39e-09	1.29541	3722739
PIK3R1	3.29e-07	1.29631	2813060
AKD1	1.55e-07	1.29892	2969201
SUPV3L1	1.01e-10	1.29995	3250204
CASQ2	1.47e-10	1.30084	2429556
SGCB	1.04e-09	1.3021	2768981
NLGN1	1.47e-08	1.304	2652801
RNF103	5.97e-09	1.30416	2562867
TXNL4B	4.93e-09	1.30498	3698055
MRPL44	3.41e-08	1.31426	2529782
PIK3IP1	1.01e-08	1.31483	3957790
AATF	1.6e-10	1.31527	3719362
HSPA4L	9.11e-07	1.31599	2742935
C1GALT1	2.81e-07	1.31825	2989435
APOO	2.01e-08	1.31828	4002809
CCDC59	1.64e-08	1.31885	3464000
DAZAP2	1.26e-08	1.32003	3414846
PRICKLE4	1.1e-07	1.32077	2906934
PPME1	1.2e-09	1.3216	3340161
MLX	1.01e-08	1.32484	3721886
NDUFAF3	1.65e-08	1.32949	2621949
SLC25A12	8.88e-08	1.33008	2586845
GSTM2	5.93e-07	1.33031	2350952
NUP43	4.08e-10	1.33228	2979056
EIF2A	3.78e-07	1.33238	2647742
DTWD1	0.000484	1.33491	3593452
PCP4	1.17e-07	1.33584	3921599
AZI2	8.7e-09	1.33767	2667181
PDK3	5.41e-10	1.33841	3972025
ANKRD1	1.06e-05	1.341	3299970
TAF9B	1.59e-09	1.34108	4013434
EIF4A1	0.000133	1.34188	3708826
CACNA2D1	1.59e-08	1.34455	3058991
AK3	1.14e-08	1.34609	3197318
PRKAB2	9.62e-09	1.34637	2433209
IBTK	1.96e-08	1.34884	2962525
LACTB2	9.9e-08	1.34937	3139950
FAHD1	2.5e-08	1.35683	3644191
BBS10	3.4e-08	1.35713	3462930
NDUFB5	4.44e-09	1.35715	2654069
MUDENG	4.67e-09	1.35774	3537557
C14orf104	3.93e-06	1.35791	3563372
KBTBD10	2.75e-10	1.35836	2514413
SC4MOL	1.01e-08	1.36005	2750594
PHF7	7.26e-09	1.36065	2623821
MGST3	2.89e-09	1.36406	2365119
NR1D2	4.07e-07	1.36439	2614142
EI24	1.34e-10	1.36721	3354731
ACAA2	1.12e-08	1.36787	3807569
NIPSNAP3B	3.3e-07	1.37023	3182984
ACOT13	4.3e-06	1.37077	2898562
GPR34	9.57e-08	1.37103	3974948
GTPBP10	2.05e-09	1.37461	3011977
MYPN	5.59e-09	1.37524	3249641
LMOD3	1.35e-06	1.37642	2681251
FAM198B	8.01e-08	1.37844	2791419
SSR3	1.36e-08	1.3793	2702154
BRP44	3.51e-08	1.37943	2442858
STX11	2.55e-07	1.37953	2929127
GABARAPL1	5.65e-09	1.38143	3404636
PFKFB2	0.000147	1.38251	2377094
MED1	1.03e-10	1.38393	3755714
C10orf78	6.68e-09	1.38493	3262490
BLZF1	5.58e-10	1.38794	2366490
CSE1L	4.7e-09	1.38814	3888133
MAPK9	7.52e-10	1.39403	2890605
HBS1L	1.05e-08	1.39416	2975287
FDFT1	2.5e-12	1.39549	3086206
CALU	2.89e-09	1.39558	3023060
TRAPPC6B	1.93e-11	1.39645	3562003
UBE2A	1.93e-08	1.39942	3988874
IDH3A	8.23e-10	1.40065	3603199
MPV17	2.36e-09	1.40202	2545653
ACTA1	3.42e-05	1.40275	2459837
ZNF28	8.15e-07	1.40548	3869784
PPP2CA	5.39e-07	1.4091	2876046
MAPKSP1	1.61e-07	1.40989	2779408
CPNE4	0.000576	1.41107	2695453
SLC46A3	8.9e-08	1.41233	3507465
TMED10	2.26e-10	1.4169	3572340
COPZ1	1.02e-11	1.42026	3416522
DBT	1.58e-06	1.42036	2425212
DERL1	3.08e-11	1.42783	3151401
FPR3	4.2e-06	1.42901	3839920
MAPRE2	3.77e-11	1.43062	3784344
ATP6V1D	2.47e-09	1.43063	3569200
NDUFC2	1.79e-10	1.43273	3383138
HSD17B12	1.18e-11	1.43295	3328069
DIRC2	1.98e-10	1.43324	2639129
HIST2H2BE	1.01e-09	1.43546	2434124
HIST1H2BK	1.19e-07	1.43647	2946714
NEK7	1.16e-07	1.43774	2373736
DYNC1LI1	6.3e-10	1.43793	2668035
GORASP2	3.07e-09	1.44112	2515050
ECHDC1	1.15e-09	1.4425	2973168
ZNF271	4.93e-09	1.44443	3784509
TMEM140	1.88e-06	1.44504	3025740
GFPT1	6.54e-10	1.44622	2558045
PDK1	1.78e-09	1.45082	2515707
HBP1	1.03e-10	1.45423	3018420
ZNF277	2.92e-08	1.45499	3019401
NCEH1	2.19e-05	1.45519	2705748
SUCLG2	2.27e-05	1.45734	2680819
TM9SF2	7.48e-11	1.45987	3498502
POPDC3	2.57e-06	1.4634	2967276
LANCL1	1.49e-07	1.46363	2597409
ST8SIA2	1.04e-05	1.47077	3609004
PCMTD1	1.54e-10	1.4708	3134922
LPCAT3	4.77e-11	1.47213	3442427
MRPL34	5.68e-07	1.47279	3824197
HHATL	2.83e-07	1.47467	2670874
TMEM14C	2.32e-09	1.47636	2894689
MSRB2	1.63e-09	1.47664	3238761
ABCB7	4.43e-10	1.47669	4012949
ANXA3	6.81e-10	1.47672	2732844
C18orf19	2.11e-07	1.48158	3800070
C16orf61	7.35e-08	1.4827	3701384
GPR137B	2.12e-09	1.48349	2386747
PCMT1	1.8e-08	1.48473	2930863
ZNF542	2.47e-09	1.48746	3842675
SAMM50	9.16e-11	1.49826	3947986
TMEM144	6.39e-10	1.49897	2749380
DRG1	5.98e-09	1.50195	3942954
AP3S2	1.47e-11	1.50357	3638665
AK2	3.42e-11	1.50923	2405364
CECR1	5.85e-06	1.50956	3951768
TMEM184C	7.45e-11	1.51163	2746645
PPP1CB	9.69e-12	1.51382	2475209
RABGGTB	2.36e-10	1.51385	2342624
LOC100510059	0.000421	1.51391	2903219
LRRC39	2.77e-08	1.51452	2425173
DPP8	2.28e-12	1.51783	3629698
RRAS	1.64e-09	1.51797	3867965
TMEM182	2.39e-05	1.52132	2497301
KIAA0391	9.25e-11	1.52165	3532393
CCNG1	7.21e-11	1.52396	2838598
SC5DL	2.77e-08	1.52866	3352904
PPAP2A	7.66e-12	1.53091	2857204
AAK1	4.43e-09	1.53207	2558150
NIT2	3.62e-11	1.54109	2633631
FNTA	2.64e-07	1.54763	3096428
LSM5	4.95e-09	1.55239	3044753
SLC4A4	2.96e-09	1.55281	2730746
RSL1D1	5.6e-10	1.55519	3680583
LEPR	5.1e-11	1.55542	2340433
ASF1A	1.07e-06	1.55688	2923359
PMPCB	7.45e-11	1.56484	3017123
BRCC3	1.4e-10	1.5663	3996755
ZNF587	1.15e-05	1.56886	3843662
MRPL30	1.08e-08	1.5701	2495806
PALMD	5.71e-12	1.5716	2348569
ZNF382	2.22e-10	1.57727	3831475
PDHX	1.82e-10	1.57892	3326540
SLC25A33	8.42e-07	1.57957	2319340
C15orf41	4.94e-08	1.58094	3588658
PRKAA2	1.22e-09	1.58201	2337716
ARL6IP5	9e-11	1.5822	2628682
ZRANB1	6.39e-10	1.5825	3269373
NPPA	0.0278	1.58387	2396848
PLRG1	2.41e-12	1.58441	2790570
ADIPOR1	2.28e-10	1.58901	2451463
SCRN3	1.08e-07	1.59223	2516332
NARS	6.54e-10	1.59284	3809671
DSG2	7.22e-08	1.59351	3783529
ECH1	1.51e-08	1.59772	3861581
ZNF675	5.16e-07	1.60321	3857171
ATPBD4	1.63e-10	1.60531	3617920
BMPR2	1.67e-10	1.60782	2523213
RAB18	7.3e-10	1.61193	3240095
MCM8	1.9e-13	1.61653	3875195
HLA-DRA	2.95e-08	1.61744	2903189
RWDD2B	2.67e-11	1.61866	3928040
ASB5	3.63e-09	1.62012	2794704
CRYZ	4.55e-08	1.62512	2418451
LDHA	2.67e-11	1.62869	3322775
TMEM14B	8.26e-08	1.63689	2894711
GPN3	1.48e-10	1.63727	3471224
LMAN1	2.16e-08	1.64227	3810472
MOSPD1	4.33e-11	1.64286	4022833
ATP6V0E1	9.69e-12	1.64921	2841284
RAB30	4.33e-11	1.64979	3384321
GLIPR1	3.07e-09	1.65132	3422855
GBAS	3.59e-11	1.6531	3003153
OXCT1	5.35e-09	1.66425	2855058
IKZF5	9.69e-12	1.66442	3310757
SGCG	6.26e-08	1.66946	3481296
CRYM	7.02e-06	1.67355	3684039
AKR1B1	1.52e-07	1.67789	3073981
CRIPT	1.98e-10	1.68041	2480589
XIRP2	5.1e-07	1.68049	2513758
CIRH1A	2.59e-10	1.68292	3666566
FAM190B	2.23e-12	1.6853	3255402
HCCS	2.93e-11	1.68612	3968664
C14orf142	5.44e-09	1.68971	3577256
ACE2	1.19e-05	1.69303	4000605
ERGIC2	3.62e-11	1.69346	3448975
UBE2G1	1.88e-10	1.71005	3742067
CRIP3	2.52e-06	1.71172	2954506
C5orf41	5.6e-10	1.71455	2841491
ARV1	5.7e-10	1.72263	2385095
NDUFAF1	1.88e-10	1.72297	3619991
NDUFA5	5.32e-09	1.72659	3070658
ACSL1	1.82e-07	1.72709	2796553
LMBR1	1.47e-05	1.72725	3081613
RRM2B	6.88e-14	1.73346	3147286
PEBP4	7.24e-05	1.73461	3127610
NEXN	5.08e-11	1.73465	2343231
FBXL5	3.69e-12	1.74241	2761734
ZBTB33	5.71e-12	1.74301	3989089
MRPL46	3.65e-10	1.74912	3638048
FCHO2	6.3e-10	1.74939	2815139
LOC100128252	7.24e-10	1.75021	3842755
ANO5	4.22e-08	1.75164	3323748
MOCS2	2.18e-07	1.75376	2856484
CCDC23	0.00101	1.75903	2409069
LSM3	1.74e-07	1.76408	2562115
CHP	2.17e-11	1.76854	3590341
GMPR	2.06e-09	1.77148	2896545
VTA1	4.75e-08	1.77631	2928392
C5orf4	1.24e-10	1.78056	2882834
EVI2B	7.43e-10	1.78278	3752258
EIF5	4.81e-07	1.78341	3553607
RAP1A	4.36e-11	1.78451	2351872
SDHD	2.72e-05	1.78822	3348911
GPX3	1.2e-09	1.79435	2835715
COPS2	2.83e-11	1.80411	3623424
BTF3L4	7.98e-09	1.81626	2336271
UQCRB	2.03e-08	1.82304	3145567
UBLCP1	4.81e-08	1.82362	2837810
LYRM5	3.93e-07	1.83175	3408573
DPM1	1.04e-11	1.83821	3909395
PLA2G15	1.19e-11	1.84382	3666124
HERPUD1	7.06e-12	1.84661	3662387
APEX1	1.29e-13	1.84765	3527493
MRPL45	8.22e-12	1.85576	3719702
BVES	3.07e-09	1.86339	2967249
PPT1	1.9e-13	1.88652	2408189
TUBA4A	1.27e-07	1.89407	2600068
ASB8	1.4e-10	1.89542	3453036
POSTN	7.48e-06	1.90933	3510066
KLHL31	3.22e-07	1.91978	2957816
SNX2	1.98e-10	1.92985	2826295
FAM136A	1.03e-09	1.93847	2558595
TXNDC12	2.89e-13	1.94269	2412668
MASP1	6.51e-11	1.94331	2709631
CREBL2	1.09e-13	1.98729	3405396
RBM7	1.08e-09	1.99813	3349918
COX16	2.96e-11	2.009	3570454
ANAPC13	5.84e-10	2.01074	2696379
PKIA	6.83e-09	2.02025	3104260
C20orf26	2.27e-07	2.02166	3878972
DNAJB4	1.19e-08	2.02193	2343289
ASB11	2.58e-07	2.036	4000485
MPZL2	2.49e-09	2.03699	3393720
C5orf23	9.14e-07	2.0564	2805695
ASB12	4.83e-10	2.07779	4010646
HLA-DPA1	1.25e-06	2.08639	2950329
CREG1	1.4e-13	2.0991	2442698
PIGK	1.34e-11	2.10874	2418929
ATP5F1	1.58e-06	2.12571	2351817
CISD1	3.54e-09	2.12706	3247712
VSNL1	7.3e-10	2.14221	2471233
ACADM	4.44e-09	2.1511	2342576
COMMD6	1.9e-13	2.15126	3518169
C11orf71	4.06e-12	2.17305	3392044
RPS27L	2.76e-07	2.18854	3628469
FAM180A	8.49e-08	2.20214	3074577
TYRP1	8.89e-11	2.2175	3162486
NPY6R	9.24e-10	2.2235	2830450
HLA-DPB1	2.15e-08	2.25235	2903401
C3orf1	8.24e-12	2.25745	2638017
LYZ	1.74e-07	2.26311	3421511
MYL12A	6e-12	2.27481	3776427
MLLT11	2.89e-07	2.32666	2358693
MARCH3	6.88e-14	2.33153	2873897
MRPS17	6.37e-06	2.34435	3003143
GPR22	2.01e-10	2.38427	3018484
SEPP1	1.09e-13	2.41665	2855285
SDHC	1.96e-08	2.45188	2363618
PDK4	1.73e-05	2.45531	3062082
PSMA2	4.16e-13	2.55311	3047963
LYPLA1	4.67e-09	2.57817	3135567
DOK5	5.71e-12	2.58856	3889833
SPRYD4	2.89e-13	2.63062	3417574
ASB14	2.91e-08	2.7448	2677922
C4orf3	5.95e-08	2.78604	2783473
CXADR	2.67e-11	2.81475	3915479
TPMT	7.4e-11	3.01903	2944025
