# Supplementary material for: Novel hub genes and regulatory network related to ferroptosis in tetralogy of Fallot
Source: Front Pediatr. 2023 Oct 18;11:1177993. doi: 10.3389/fped.2023.1177993 (PMC10619671; doi:10.3389/fped.2023.1177993)
Supplement: Supplementary file 2 [file Datasheet2.xlsx]

## Sheet: Sheet1
ID	adj.P.Val	logFC	GeneName
43828	0.0124	1.42886	101F6
48774	0.000637	2.77571	13CDNA73
47428	0.00701	1.71849	A2BP1
45344	0.0246	1.51682	AAK1
38363	0.00361	1.91267	AAMP
41333	0.0204	1.27493	ABCB7
39999	0.0179	1.51903	ABCD3
42646	0.00566	1.2443	ABCF2
48451	0.042	1.09575	ABHD4
45936	0.00399	1.57135	ABHD5
43004	0.000601	2.94745	ACAA2
43003	0.000652	2.26087	ACAA2
44915	0.0334	1.46225	ACAD8
44667	0.00688	1.72272	ACAD9
38806	0.0327	1.08549	ACADSB
37385	0.0026	2.07026	ACADVL
47392	0.000104	2.73347	ACAS2
50189	0.0473	1.58266	ACAS2L
37386	3.91e-05	3.64735	ACAT1
44320	0.000323	2.8383	ACATE2
48344	0.00383	1.97258	ACE2
47750	0.00149	2.28468	ACN9
38375	3.91e-05	3.60551	ACO2
40614	0.0306	1.38712	ACOX2
41334	0.00173	2.15302	ACP1
46413	0.00564	2.27962	ACP33
46217	0.00732	1.56006	ACP6
907	8.36e-06	3.72166	ACSL1
38377	2.2e-05	4.79089	ACTA1
36829	0.0192	1.51873	ACTA1
13811	0.0397	-1.29128	ACTA2
42152	0.013	1.12497	ACTC
38380	0.000206	2.63354	ACTN2
38002	0.00632	1.82202	ACY1
51103	5.64e-05	3.70505	ACYP2
49933	0.0257	1.46438	AD031
49527	0.0416	-1.89939	ADAM33
40912	0.035	1.81989	ADAM9
38007	0.0005	2.80158	ADH5
38397	0.00274	1.76898	ADK
51087	0.000223	3.27221	ADPRHL1
51088	0.000293	2.99504	ADPRHL1
46736	0.00341	1.53621	ADPRHL2
42443	0.00212	1.85596	ADPRTL2
53140	6.75e-05	4.04421	ADRB1
38020	0.00251	1.96935	ADRB1
37393	0.00163	2.02584	ADSL
51634	0.02	1.83451	ADSSL1
43652	0.00126	2.50007	AF1Q
43628	0.000328	3.00344	AFG3L2
34260	0.0173	1.26369	AFMID
37395	0.0179	1.91929	AGL
44130	0.000285	3.05283	AHSA1
41060	0.00819	1.6423	AIP
37832	0.000781	2.45322	AK1
2323	0.0378	1.62325	AK2
44595	0.00436	1.89218	AK3
14328	0.0114	1.91079	AK3
46162	0.000812	2.56616	AK3L1
40603	0.0194	1.66653	AKAP1
43579	0.00162	2.20413	AKAP13
1476	0.0437	-2.5692	AKAP13
41303	0.000434	2.71556	AKAP6
42697	0.0417	1.1797	AKAP9
38822	0.000435	2.40361	AKR1B1
40839	0.0054	1.68766	AKR1C3
42156	0.00249	1.5556	AKT1
23882	0.00438	2.00924	AKT3
38025	5.39e-05	2.88257	ALAS1
38024	0.0223	1.89856	ALAS1
54543	0.0234	1.86261	ALCAM
38028	0.00091	1.89857	ALDH1B1
14357	0.0155	1.15679	ALDH2
40849	0.0322	1.27051	ALDH4A1
38357	0.0282	1.36076	ALDH5A1
37401	0.00024	3.21715	ALDOA
46391	0.00206	2.52315	ALEX1
45237	0.0328	1.52332	ALEX2
46390	0.00955	1.93861	ALEX3
50519	0.00122	1.69935	ALG2
44533	0.0131	1.4797	ALG5
38826	0.026	-2.22178	ALPP; PLAP
10517	0.00532	2.17426	ALS2
48075	0.00733	1.92392	ALS2
47341	0.00749	1.87323	ALS2CR2
50801	0.0183	1.28072	AMAC
38829	0.0185	1.48923	AMD1
50369	0.0148	1.20792	AMID
46192	0.00299	1.84002	ANC_2H01
44118	0.00591	1.79674	ANGPTL2
37403	0.0034	2.07306	ANK1
38422	0.0166	1.66227	ANK2
38423	0.0459	1.55527	ANK3
47820	0.00263	1.85797	ANKMY2
50018	0.0344	1.51954	ANKRD17
47831	0.000198	3.74074	ANKRD2
45680	0.00134	2.14212	ANKRD25
50824	0.0181	2.04662	ANTXR2
38428	0.0447	1.42964	ANXA5
38431	0.000725	1.9037	ANXA7
45410	0.0213	1.49633	AOF2
34407	0.00303	-2.15199	AP1S2
41104	0.041	1.49521	AP2M1
42767	0.00596	1.98382	AP3S2
49752	0.0365	1.08296	APBA2BP
38438	0.0203	1.46579	APBB1
37404	0.0237	1.13392	APC
45320	0.0036	2.12467	APC10
38834	0.00242	2.21267	APEH
41857	0.0303	1.27212	APG5L
37405	0.00104	2.59781	APOA1
37838	0.0213	1.29428	APOA4
43623	0.00433	1.66169	APOBEC2
41909	0.00471	2.21631	APOBEC3B
38840	0.00867	1.78084	APOD
21652	0.000243	2.62913	APOL2
47611	0.00193	2.29452	APOM
44115	0.041	1.11337	APPL
40606	0.0172	1.58589	ARD1
38853	0.00509	2.29139	ARF4
38856	0.0361	1.31843	ARF6
37411	0.0268	-1.70209	ARG1
49890	0.00436	1.69215	ARG99
14674	0.00012	-4.21196	ARGBP2
512	0.000219	2.6742	ARGBP2
40713	0.000456	3.08762	ARGBP2
41078	0.0298	-2.05153	ARHB
42160	0.0363	1.14386	ARHC
45063	0.0246	1.21521	ARHD
4756	0.026	2.10569	ARHGDIA
41850	0.0413	2.08072	ARHGEF6
47156	0.00218	1.6857	ARHT1
42692	0.000325	2.14119	ARIH1
43190	0.0176	1.56839	ARIH2
47052	0.00035	2.68854	ARL10C
44125	0.00502	1.59303	ARL2BP
41346	0.000556	2.55711	ARL3
42919	0.0232	1.10428	ARMET
38861	0.0473	1.16906	ARNT
43275	0.00161	2.13676	ARPC1A
42681	0.00732	1.97278	ARPC2
49737	0.0197	1.75298	ARPC5L
868	2.52e-05	3.18483	ART3
41349	0.000341	2.54151	ASAH1
4559	0.0476	2.59376	ASAH2
50936	0.00235	2.35415	ASB11
50943	1.48e-05	3.00212	ASB12
50937	0.000823	2.29722	ASB5
48889	0.000506	2.6331	ASB8
44469	0.0263	1.30828	ASC
41691	0.00619	1.70754	ASH2L
41223	0.0125	1.53313	ASMTL
41351	0.0011	2.32758	ASNA1
41352	0.00957	1.95697	ASPH
37416	0.035	1.40068	ASS
5447	0.0297	1.66412	ASXL2
27136	0.0204	1.2989	ATF2
17930	0.0444	1.89146	ATF7IP2
41082	0.0162	1.21451	ATIC
41083	0.0417	1.53164	ATOX1
38872	0.0036	2.38191	ATP1B1
38878	0.0179	1.75846	ATP2A2
2970	0.0109	1.63997	ATP2C1
44913	0.0272	1.47353	ATP2C1
41084	0.00164	2.62897	ATP5A1
38885	6.64e-05	3.26751	ATP5B
42166	4.17e-05	5.10892	ATP5C1
38886	0.02	1.8794	ATP5D
9459	0.00151	2.28406	ATP5E
38887	1.76e-05	3.9101	ATP5F1
42167	0.000545	2.62209	ATP5G1
34940	0.0116	1.92935	ATP5G2
42168	0.0218	1.5107	ATP5G2
38888	0.000153	2.97746	ATP5G3
43226	3.13e-05	4.31253	ATP5H
43888	0.0263	1.59806	ATP5I
38884	4.42e-05	4.028	ATP5J
25451	0.0156	2.10474	ATP5J
41896	0.00141	3.55669	ATP5J2
43342	0.000139	2.96981	ATP5L
43341	0.00726	2.07614	ATP5L
38895	8.01e-05	3.45449	ATP5O
41707	0.0123	1.91184	ATP6V0D1
41036	0.0343	1.59927	ATP6V0E
38889	0.0413	1.16633	ATP6V1A
38891	0.00159	1.96437	ATP6V1B2
38894	0.000723	2.89265	ATP6V1E1
41260	0.00595	1.75052	ATP6V1F
41895	0.0077	1.77317	ATP6V1G1
48667	2.38e-05	3.4879	ATPAF1
9458	0.028	1.4278	ATPAF1
51532	0.000609	2.24615	ATPAF2
46180	0.0247	1.60315	ATPIF1
8117	0.0194	1.21495	AUH
50417	0.0172	1.29133	AUTL1
50730	0.0307	1.62067	AUTL2
50010	0.00447	2.43878	AYP1
41086	0.00119	2.73919	B2M
40880	0.00367	2.11258	B3GALT2
40878	0.021	1.59515	B3GALT3
43800	0.0105	1.53517	B7
44039	0.0336	1.54695	BACH
41356	0.00308	2.38741	BAG1
41313	0.0275	1.77539	BAG2
41312	0.00104	2.07463	BAG3
7235	0.00144	-2.42737	BAIAP1
49833	0.00604	1.48738	BAL
44330	0.0127	1.54365	BAMBI
41658	0.0138	1.49736	BAT3
43555	0.0248	-1.62726	BAT8
49938	0.0323	1.4982	BBP
4175	0.00289	-2.25282	BBX
47444	0.00208	2.21121	BCAP29
47443	0.0191	1.22214	BCAP29
42693	0.0376	1.44902	BCAP31
49901	0.000852	2.94	BCDO2
36897	0.0421	-1.52614	BCGF1
38041	0.00434	2.51581	BCKDHA
45590	0.0042	1.66774	BCL2L13
47301	0.0018	2.55383	BEX1
52963	0.0072	1.45783	BGALT15
12697	0.00361	-1.99457	BHD
40779	0.00798	1.26291	BHLHB2
46563	0.0226	1.10963	BHMT2
46628	0.0295	1.67884	BIVM
37750	0.0459	1.15318	BLMH
44512	0.0102	1.41707	BLNK
41362	0.00308	1.92511	BMPR1A
50461	0.00173	2.24089	BMSC-UbP
38478	0.00832	1.68065	BNIP1
41363	0.00368	1.89878	BNIP2
6427	0.0159	1.3845	BNIP2
38919	0.00208	2.12701	BPAG1
41365	0.00627	1.79052	BPHL
49531	0.0201	-2.15319	BPIL1
36078	0.0137	1.46333	BRAP
21903	0.000263	5.64194	BRD8
41907	4.55e-05	3.4037	BRE
41908	0.0013	2.33866	BRE
4941	0.014	1.97	BRI3
46011	0.000634	3.23568	BRP44L
38925	0.0286	1.52417	BSG
41368	0.0144	1.58031	BST2
49543	0.00346	1.88822	BTBD1
20645	0.0428	-1.2355	BTBD2
21897	0.000243	3.40487	BTF3
708	0.0294	1.82007	BTF3
43879	0.0142	1.65552	BVES
41771	0.0497	-1.58716	BZRAP1
45140	0.00736	2.17489	BZW1
44656	9.17e-05	2.94378	BZW2
50376	0.0441	1.39959	C10orf22
53457	0.0238	1.55819	C10orf46
42931	0.000285	2.77655	C10orf7
49011	0.00357	1.88572	C10orf76
51397	0.00196	2.09881	C10orf9
20788	0.00493	2.31025	C10orf9
29913	0.00104	2.76566	C11orf1
44765	0.0083	1.44089	C11orf10
47948	0.000632	2.04644	C11orf15
47945	0.0314	1.36668	C11orf17
48322	0.00546	1.81017	C12orf10
43651	0.0292	1.19019	C12orf8
36322	0.0431	-1.50688	C13orf12
7262	0.0152	-1.43174	C13orf9
46821	0.00717	2.04297	C14orf10
27674	0.0167	1.55053	C14orf100
46864	0.00102	3.90229	C14orf102
194	0.000509	2.31562	C14orf11
46284	0.000566	2.91823	C14orf112
47346	0.00241	2.04759	C14orf116
44742	0.00761	1.85643	C14orf123
48458	0.0381	1.31826	C14orf133
50182	0.0162	1.5478	C14orf142
51017	0.0308	1.53001	C14orf147
49352	0.000205	2.88181	C14orf159
49806	0.00718	1.52142	C14orf168
41901	0.000341	2.71313	C14orf2
52387	0.0179	1.08512	C14orf21
12701	0.0242	1.2152	C14orf28
51253	0.00281	2.0772	C14orf32
48972	0.0434	2.30795	C14orf4
25645	0.000285	4.03081	C14orf43
22153	0.00514	2.22073	C14orf45
29901	0.00207	2.30623	C14orf87
46248	0.00392	2.47818	C14orf87
5120	0.0426	1.52044	C14orf92
46727	0.0117	1.52089	C14orf94
46174	8.01e-05	3.33623	C15orf15
49025	0.00445	2.0759	C16orf33
7794	0.0436	-1.24703	C17orf31
41371	0.00507	1.95173	C18orf1
45671	0.0124	1.14091	C18orf10
26693	0.019	1.52734	C18orf10
52283	0.00718	1.22131	C19orf14
40894	0.00202	2.17111	C19orf2
47726	0.0178	2.0682	C1GALT1
51856	0.00153	2.32495	C1GALT2
50753	0.0246	1.99517	C1orf19
48470	0.0484	2.02302	C1orf24
46082	0.0201	1.56952	C1orf33
41856	0.0241	1.16662	C1orf38
52895	0.0339	1.58439	C1orf40
41880	0.00428	2.9468	C1orf8
45925	0.00323	1.64513	C1QA
52143	0.0343	1.18788	C1QG
49883	0.0173	-1.67248	C1QTNF6
7220	0.0416	1.24739	C20orf104
48249	0.0454	1.7325	C20orf110
46285	0.00116	2.58362	C20orf111
48809	0.000437	2.68212	C20orf116
18659	0.00672	1.92981	C20orf116
12622	0.0118	1.38456	C20orf141; MGC26144; dJ860F19.4
18021	0.000686	2.45421	C20orf142
52561	0.00122	-3.30984	C20orf166
47439	0.000399	3.39617	C20orf24
47303	0.00634	2.36592	C20orf35
49311	0.00241	2.1925	C20orf39
46245	0.043	1.49403	C20orf43
47102	0.023	1.58524	C20orf44
47192	0.0316	-1.22005	C20orf46
50903	0.00509	1.79689	C20orf52
50688	0.00743	1.73025	C20orf72
50884	0.0308	1.0181	C20orf86; bA196N14.3
46477	0.00649	2.62374	C21orf18
41667	0.0145	1.43026	C21orf33
43017	0.0298	1.46677	C21orf4
46746	0.0462	1.13777	C21orf59
50831	0.000715	2.31096	C21orf70
47801	0.012	1.83595	C22orf2
50089	0.00244	2.4846	C2orf7
42711	0.00816	1.51724	C3F
46513	0.00346	2.14151	C40
17571	4.06e-05	-3.97996	C5orf13
46203	0.00688	1.76539	C5orf4
48677	0.0363	1.35866	C6orf106
45610	0.0121	1.55011	C6orf109
27559	0.0387	1.30312	C6orf109
42410	0.0205	1.37781	C6orf11
51124	8.5e-06	3.458	C6orf142
47878	0.0269	1.31907	C6orf149
50531	0.0085	1.59971	C6orf153
6299	0.00186	1.58176	C6orf187
19704	0.0048	1.83578	C6orf194
46300	0.012	1.80033	C6orf203
47207	0.00051	2.73731	C6orf209
47208	0.0371	1.77452	C6orf209
47856	0.00786	1.87459	C6orf210
49027	0.000405	3.04691	C6orf211
165	0.00024	2.51799	C6orf35
51568	0.00347	1.56004	C6orf4
46447	0.0185	1.79201	C6orf48
46298	0.000318	2.60214	C6orf55
51488	0.000202	2.78659	C6orf57
44738	0.000102	3.15324	C6orf66
48486	0.000277	2.79924	C6orf79
45867	0.0092	2.03822	C6orf82
27420	0.0298	1.2344	C6orf89
46813	0.000742	2.23008	C6orf96
37939	0.000749	-2.42387	C7
48855	0.012	1.67876	C7orf25
51101	0.00568	2.29638	C7orf30
48530	0.00316	1.44282	C7orf9
50254	0.000823	2.71359	C9orf24
50393	0.0144	1.54111	C9orf3
46887	0.0412	1.44776	C9orf40
47291	0.000547	2.70553	C9orf46
49924	0.00157	2.22836	C9orf5
50382	0.00741	1.5845	C9orf54
50324	0.0287	1.62452	C9orf67
48262	0.0122	1.57921	C9orf80
46246	0.03	1.62062	C9orf83
44132	0.00528	2.23016	CA14
38485	0.00186	2.24455	CA6
47804	0.017	1.59488	CABC1
38056	0.00471	-2.3046	CACNB2
160	0.0245	1.46426	CACNB2
40820	0.0134	-1.64959	CADPS
10297	0.00243	-2.79615	CALD1; CDM; H-CAD; L-CAD; NAG22; MGC21352
21761	0.0002	-2.61944	CALM2
38939	0.0068	1.95369	CALM2
53035	0.00169	1.79977	CALU
38489	0.00403	2.75034	CALU
38490	0.000715	2.95006	CAMK2B
38491	0.00123	2.27979	CAMK2D
38942	0.00619	2.66297	CANX
5512	0.00616	2.10726	CAP2
27502	4.55e-05	2.94045	CAPZA2
29992	0.00185	2.28408	CAPZA2
48742	0.0145	1.68035	CAS1
38502	2.2e-05	3.88519	CASQ2
38947	0.000259	2.47665	CAST
38503	0.000652	2.52385	CAV2
38504	0.00578	1.63886	CAV2
38505	0.000417	2.6541	CAV3
42971	0.00256	2.15403	CBARA1
44041	0.0112	1.5151	CBX3
19007	0.0239	-2.1191	CCBL1; MGC29624
1438	0.00532	1.69798	CCDC7
40135	0.0332	1.1255	CCL24
41920	0.0257	1.45188	CCM1
48225	0.000323	3.19847	CCNB1IP1
38955	0.00845	1.99117	CCND2
44162	0.00108	2.14312	CCNDBP1
41097	0.0307	1.55011	CCNG1
49708	0.00195	-1.58574	CCNL2
49709	0.0171	-1.69197	CCNL2
42121	0.0343	1.07162	CCS
43294	0.000288	2.81396	CCT4
44097	0.00492	2.53705	CCT5
43293	0.00124	2.35887	CCT7
39650	0.000781	3.33753	CD14
47873	0.00708	-1.38948	CD164L1
44138	0.0419	-1.09338	CD2AP
37436	0.000325	3.24801	CD36
38977	0.000248	3.54755	CD58
24422	0.00638	2.41288	CD59
38978	0.000628	2.16421	CD63
41385	0.00854	1.91122	CD74
41386	0.000459	2.14551	CD81
49837	0.0176	1.5208	CD99L2
4743	0.00177	2.08733	CDA11
34475	0.026	1.70476	CDC10
38987	0.0357	1.24342	CDC42
723	0.00418	2.06673	CDCA2
38526	3.91e-05	3.10526	CDH13
25684	0.0278	1.35948	CDH24
43188	0.0216	1.62017	CDIPT
41941	0.0386	1.42163	CDK5
49506	0.0479	1.22145	CDK5RAP3
41943	0.00285	1.75934	CDKN2B
40914	0.00718	1.43332	CDS2
38998	0.04	1.48649	CDW52
48491	0.0212	1.61026	CDW92
41836	0.0132	-2.35674	CDYL
42185	0.0398	1.45325	CEBPB
46466	0.01	1.63844	CECR1
48748	0.0182	1.3253	CENPH
27538	0.00534	-2.37005	CENTB5
41376	0.006	1.93684	CETN2
48369	1.91e-05	4.58209	CFL2
48368	0.0103	2.25486	CFL2
40973	0.0111	1.32284	CFLAR
45383	0.0017	1.90246	CGI-01
45881	0.0371	1.31268	CGI-09
52710	0.00844	1.9387	CGI-109
45971	0.00598	2.04592	CGI-111
45973	0.0187	1.29921	CGI-115
45974	0.00235	2.19869	CGI-116
45976	0.00855	1.84286	CGI-119
45978	0.00252	2.18852	CGI-121
45980	0.000539	2.62624	CGI-125
45981	0.00313	2.30977	CGI-127
45982	0.0119	1.87325	CGI-128
45999	0.0181	1.35514	CGI-150
45888	0.00433	2.0718	CGI-18
45933	0.0358	1.18606	CGI-48
45934	0.00381	2.17784	CGI-49
45602	0.0028	2.50644	CGI-51
45955	0.0228	-2.26939	CGI-85
45959	0.00462	2.4481	CGI-90
34169	0.0174	1.34322	CGI-90
45962	0.00628	1.65119	CGI-94
46048	0.00227	2.14382	CHCHD2
50081	0.0138	1.63432	CHCHD5
48924	0.0229	1.40152	CHCHD7
43966	0.0317	1.05993	CHEK2
47211	0.00539	1.57848	ChGn
44004	0.000333	2.81452	CHP
45116	0.021	1.44195	CHPPR
44143	0.048	1.21901	CHST5
45215	0.0343	1.42353	ch-TOG
41817	0.00114	1.96305	CIAO1
43249	0.00202	2.19731	CIB1
8006	0.00388	2.15504	CIB1
43250	0.0153	1.53187	CIB1
38551	0.00471	1.71394	CIRBP
50399	0.00447	2.01088	CIRH1A
39018	0.00482	1.71793	CKM
39019	9.14e-05	4.29656	CKMT2
39020	0.00471	1.95849	CKS1B
39021	0.00313	1.83235	CKS2
45795	0.00271	2.35157	CL25022
45791	0.00228	2.41871	CL640
50786	0.000941	1.70158	CLIC6
43348	0.0145	1.89311	CLN5
42920	0.00035	2.99633	CLPP
43507	0.00058	2.19589	CLPX
41866	0.0275	1.62989	CLTC
51013	0.00655	2.69609	CLYBL
47398	0.000547	2.4354	CMAS
47399	0.0392	1.36663	CMAS
47813	0.00172	2.20483	CMKOR1
5025	0.0043	1.64021	CML66
50434	0.0233	1.28325	CML66
52865	0.0203	1.47536	CMYA1
52153	0.000959	2.5798	CMYA4
52075	8.29e-06	3.96511	CMYA5
52076	1.76e-05	4.59202	CMYA5
38569	0.000754	2.9501	CNN1
44551	0.00998	1.88965	CNOT7
41790	0.017	1.43687	CNOT8
39034	0.042	1.27734	CNR2
40742	0.0146	-2.06774	CNTNAP1
7193	0.00323	2.02251	COBLL1
2503	0.0099	1.54903	COG3
49809	0.0267	1.10748	COG3
4551	0.0204	1.33633	COG8
39049	0.00539	-2.27569	COL15A1
37450	0.00682	-2.43741	COL1A1
37451	0.0246	-1.9472	COL1A2
49671	0.00537	2.10247	COL21A1
3526	0.0136	1.53057	COL22A1
54103	0.000121	-1.9337	COL27A1
10262	0.000232	-1.9353	COL3A1
39041	0.00167	2.2981	COL4A6
39040	0.0136	1.58332	COL4A6
37456	0.012	-2.26621	COL7A1
51765	0.00189	2.70247	COMMD1
46052	0.000362	2.53534	COMMD10
46053	0.000503	2.15018	COMMD10
1027	0.00775	1.0791	COMMD2
44095	0.0159	2.29088	COMMD3
29720	0.0371	1.80637	COMMD4
17532	0.00688	2.13167	COMMD6
50773	0.00148	2.20645	COMMD7
10243	0.000456	2.90972	COPB
41778	0.0307	1.7017	COPB2
44152	3.13e-05	3.17465	COPG2
40761	0.000136	3.08495	COPS3
46040	0.0239	1.63462	COPS4
43674	0.000851	2.85335	COPS5
43671	0.0179	1.61087	COPS6
45977	0.00206	1.88182	COPZ1
12854	0.00163	-2.59838	COQ4
52718	0.000444	2.72213	COQ6
39053	0.000267	3.05304	COX4I1
41283	0.000103	3.8495	COX5A
39054	0.00248	2.14723	COX5B
3129	0.000297	4.01276	COX6A2
42193	0.00772	1.49085	COX6A2
41403	0.000277	2.8122	COX6C
26303	0.00148	2.46272	COX6C
39056	0.00111	2.98324	COX7A1
1650	0.0383	2.04096	COX7A1
39058	0.00499	2.18571	COX7B
50974	0.000149	2.56931	COX7B2
41110	0.00131	2.21763	COX8
49580	0.0018	2.18664	CPEB4
42947	0.00352	2.05731	CPNE1
41003	0.00433	1.91669	CPNE3
37459	0.00406	1.36527	CPOX
41761	0.0136	2.11156	CPR8
46476	0.0199	1.43187	CPSF2
43536	0.0422	1.26757	CPSF4
43812	0.000409	2.61367	CPSF5
41405	0.00353	2.49747	CPT1B
37460	0.0136	2.39275	CPT2
36940	0.0196	1.72267	CPT2
47562	4.17e-05	3.96569	CPVL
40902	0.000103	2.97427	CRADD
50750	0.0284	1.56312	CRBPIV
38576	0.00324	1.87069	CREBL2
40947	0.00164	2.19368	CREG
39072	0.00243	2.28261	CREM
39073	0.00291	2.25007	CREM
44875	0.0106	2.14189	CRI1
4485	0.0325	1.96241	CRIM1
44744	0.0107	1.43321	CRIPT
41298	8.01e-05	3.36708	CRSP8
39077	0.00195	1.93173	CRYAB
846	0.00288	3.42084	CRYAB
46509	0.0124	-2.26151	CRYGS
45910	0.0186	1.31027	CRYL1
39080	8.29e-06	5.68714	CRYM
39081	0.000236	2.09742	CRYZ
42109	0.00861	1.46493	CRYZL1
1058	0.0114	1.56018	CRYZL1
41113	0.000705	3.11351	CS
38581	0.00181	2.09733	CSE1L
37069	0.0144	1.80784	CSNK1A1
39087	0.00736	1.90022	CSNK1E
39088	0.00207	2.30378	CSNK2A1
31948	0.0217	-1.41708	CSNK2A1
39089	0.0384	1.40004	CSNK2A2
42404	0.00946	1.54653	CSPG6
38585	0.0115	1.88578	CSRP2
40592	8.29e-06	4.24479	CSRP3
37462	0.0111	1.91817	CSTB
38588	0.00164	2.00403	CSTF1
39094	0.000836	2.47131	CTNNA1
44477	0.00241	3.32805	CTNNA3
40896	0.0113	1.7763	CTNNAL1
49675	0.000947	2.59566	CTNNBL1
39101	0.00532	2.05407	CTSL
48842	0.00873	2.10113	CUEDC2
43413	0.0232	1.64754	CUGBP2
40699	0.00393	1.77755	CUL2
29866	0.00743	1.14671	CUL4A
40697	0.0152	1.96019	CUL4A
14171	0.0285	-2.06102	CUL4A
39102	0.0194	1.51244	CUTL1
47144	0.00348	1.47468	CWF19L1
52051	0.00267	-1.65224	CX40.1
6690	0.0126	2.27728	CXCL16
39104	0.000565	2.82493	CYB5
46127	0.033	1.37572	CYB5R1
37463	0.0118	1.55826	CYBA
39106	0.000229	2.90302	CYC1
47488	0.0008	2.29142	CYCS
44909	0.0366	1.668	CYFIP2
43515	0.0106	-1.11941	CYP46A1
47975	0.00763	1.85554	CYT19
47976	0.0434	1.66212	CYT19
29972	0.000219	2.776	D15Wsu75e
13064	0.000248	-2.7155	D6S1101; DMH
45402	0.00535	1.74489	DAAM1
15548	0.0432	1.90521	DAAM1
29464	0.0114	1.39876	DAAM2
45576	0.0129	-2.30946	DAAM2
46427	0.0205	-1.17174	DACT1
38606	0.00035	2.80662	DAD1
37928	0.000852	2.2012	DAF
41422	0.0212	2.27757	DAG1
47438	4.16e-05	3.87594	DAP13
32587	0.00306	-2.47535	DAPK3
47935	0.00128	1.8323	DBI
39108	0.0264	1.13709	DBT
47751	0.00507	1.81107	DC12
47752	0.000748	2.89106	DC13
49744	0.00498	2.6179	DC50
45668	0.0346	1.61717	DC8
45317	0.0014	2.01701	DCLRE1A; PSO2; SNM1; KIAA0086
49991	0.00215	2.22219	DCOHM
44647	0.0164	1.44406	DCPS
44001	0.000354	2.78187	DCTN3
43423	0.000435	3.14065	DCTN6
39113	0.00178	1.82684	DDB1
40758	0.000354	2.46682	DDO
42206	0.00451	1.82631	DDOST
41946	0.000136	3.44783	DDX1
43610	0.0209	1.46606	DDX18
44011	0.00423	1.81665	DDX19
44160	0.00356	2.04838	DDX26
45275	0.00139	2.08678	DDX46
46210	0.0104	1.78847	DDX47
45200	0.00316	2.07387	DDX48
48846	0.00808	2.0271	DDX50
38618	0.0018	2.62831	DECR1
29663	0.00967	2.07343	DECR1
40785	0.00733	1.32179	DENR
51223	0.00315	1.79208	DEPC-1
46886	0.00339	1.99158	DET1
28637	0.0492	1.27114	DGAT1
48650	0.0478	1.33012	DGCR14
35720	0.00617	-2.59787	DGCR8
39120	0.0318	1.28162	DGUOK
49304	0.0419	1.40632	DHDDS
14144	0.0114	2.22445	DHFR
41767	0.00751	2.08741	DHRS3
41766	0.0173	1.75403	DHRS3
48116	0.00198	2.14187	DHRS4
47713	0.00358	2.34486	DHRS6
45956	0.00859	1.52872	DHRS7
47414	0.000657	2.6944	DHTKD1
40695	0.0201	1.3327	DHX16
24631	0.0454	-1.29671	DHX29
45392	0.00216	2.0035	DHX30
17497	0.0133	1.45962	DHX33
47042	0.00924	1.43888	DIP13B
50406	0.00157	2.54762	DIRC2
50632	0.00365	1.5001	DIXDC1
10796	0.00776	-1.61514	DJ122O8.2
53810	0.0112	1.50197	DKFZp313M0720
3011	0.00749	1.71615	DKFZp313N0621
36691	0.0392	-2.28249	DKFZP434C212
45655	0.000287	2.27404	DKFZP434F091
45681	0.00337	1.80259	DKFZP434I116
45745	0.0176	1.31463	DKFZP434J154
12764	0.0083	1.28682	DKFZp434K0410
49985	0.00146	1.8081	DKFZP434K1421
48700	0.00338	2.19827	DKFZP434L0117
27596	0.000203	2.321	DKFZp434N062
6785	0.0492	-1.41005	DKFZp451M2119
50052	0.0286	1.23977	DKFZp547E052
45742	0.000798	2.92659	DKFZP547E1010
13556	0.00761	-1.67715	DKFZp547I224
49785	0.00127	2.30218	DKFZP564B1162
45626	2.67e-05	4.09789	DKFZP564B167
5433	0.00404	2.22688	DKFZP564J157
49968	0.00178	2.25995	DKFZp564K142
45631	5.97e-05	2.64826	DKFZP564K2062
22139	0.00279	2.08288	DKFZP564M182
44661	0.000159	3.67667	DKFZP564O123
27398	0.0149	1.74371	DKFZp564O1863
13559	0.0432	-1.79981	DKFZp564O2423
45744	0.00168	1.9026	DKFZp566C0424
969	0.00835	1.31259	DKFZP566D193
45696	0.000197	3.85252	DKFZP566E144
45750	0.0446	1.38403	DKFZP566F2124
49742	0.000123	3.13923	DKFZP566J2046
5900	0.0206	-1.25511	DKFZP566K1924
45688	0.00468	1.97354	DKFZp566O084
50050	0.000622	2.38525	DKFZp586C1924
26459	0.017	1.54783	DKFZP586J0619
10194	0.00282	1.93543	DKFZp667B1218
13817	0.0343	-1.27267	DKFZp667E0512
34325	0.000466	2.37012	DKFZp686L21136
51094	0.0329	1.28985	DKFZp761A132
48751	0.0295	1.34676	DKFZp761C169
47245	0.0152	1.13081	DKFZp761O0113
35264	0.0435	1.48752	DKFZp762N1910
47416	0.00142	1.82288	DKFZp762O076
47417	0.00316	1.8476	DKFZp762O076
44948	0.00411	2.25847	DKK4
39121	5.16e-05	3.31671	DLAT
37469	8.77e-05	4.14831	DLD
281	0.00249	2.16714	DLEC1
42824	0.00477	1.94012	DLEU1
39123	0.0236	1.72582	DLST
37470	8.48e-05	3.03857	DMD
45543	8.01e-05	3.60916	DMN
48279	0.0238	2.35517	DMRT3
38625	0.0389	2.24874	DNAH5
1119	0.0012	2.4612	DNAJA1
42143	0.00987	1.72525	DNAJA3
47350	0.0266	1.90276	DNAJA4
46572	0.0395	1.24182	DNAJB12
48572	0.0284	1.46179	DNAJC1
2204	0.000646	3.99377	DNAJC3
21739	0.00628	1.83792	DNAJC3
45706	0.00134	1.84367	DNAPTP6
40847	0.0279	1.41803	DNCL1
258	0.00367	2.17129	DNM2
50741	0.0401	1.3663	DNTTIP1
48152	0.000149	2.30042	DO
40957	0.00905	1.51859	DPM2
46670	0.00254	2.38551	DPP8
34485	0.000437	2.92812	DRE1
15469	0.0422	1.40925	DRF1
41180	4.55e-05	2.90063	DRG1
41442	0.000166	3.42275	DSCR1
42760	0.00219	2.28663	DSCR1L1
40824	0.000436	2.85338	DSCR2
42951	0.00378	2.2771	DSCR3
46257	0.0134	1.91107	DSCR5
39134	0.00069	2.05363	DSG2
43710	8.6e-05	3.05542	DSTN
50816	0.0307	2.06833	DT1P1A10
38643	0.000271	2.53183	DTNA; DRP3; D18S892E
49970	3.91e-05	3.22029	DTNBP1
40691	0.00289	1.94375	DUSP11
44009	0.000703	2.20394	DUSP12
46220	1.57e-05	3.62887	DUSP13
47749	0.00047	2.33148	DUSP22
41126	0.000409	2.34314	DUSP3
39139	0.026	1.88258	DUT
40942	0.00157	2.28456	DYRK4
40609	0.0215	1.32114	DYSF
46358	0.0222	1.90474	E2IG2
43658	0.000159	2.2207	EBNA1BP2
38649	0.000456	3.1772	ECH1
47304	0.00132	2.16269	ECHDC1
49134	0.00175	2.45422	ECHDC3
41128	0.0027	1.95135	ECHS1
38644	0.0369	-1.36953	ECM2
50152	0.0195	1.65794	ECRG4
46976	0.0111	1.70684	ECT2
1168	0.00621	-1.27517	EDF1
40888	0.0163	1.80703	EDF1
39148	0.0005	3.32576	EEF1A2
41311	0.000757	2.41112	EEF1E1
21612	0.00356	2.0739	EEF2
39149	0.0184	1.87551	EEF2
45553	0.00562	1.79184	EFA6R
2041	0.0228	1.56237	EFG1
39151	0.0174	1.45496	EGF
48463	0.00419	1.74847	EGLN3
41887	0.00404	1.72885	EI24
38656	0.00107	2.55818	EIF1A
38657	0.00647	1.87584	EIF1A
8394	0.00684	-2.23612	EIF1AY
49936	0.00326	1.79753	eIF2A
168	0.00269	1.62016	EIF2AK4
38658	0.0323	1.2723	EIF2B1
44791	0.00962	1.34471	EIF2B2
47842	0.000275	2.631	EIF2B3
2615	0.0017	2.0983	EIF2S1
41002	3.75e-05	3.42335	EIF2S2
34479	0.0336	1.06672	EIF2S2
44447	0.00211	3.38315	eIF3k
40856	0.00818	1.37836	EIF3S1
40855	0.0172	1.75602	EIF3S2
40854	0.0015	2.3851	EIF3S3
38795	0.00207	1.93859	EIF3S6
38660	0.024	1.5785	EIF4A1
39154	0.00084	3.17728	EIF4A2
38661	0.001	2.45637	EIF4B
20861	0.0182	1.74554	EIF4B
41131	0.0236	1.33079	EIF4EBP1
47661	0.00816	1.92564	EIF4ENIF1
39155	0.00557	1.53469	EIF5
47004	0.0164	1.86286	ELAC2
52145	0.0195	1.28814	ELF1
48353	0.0224	1.46128	ELOVL5
47571	0.00338	2.11989	ELP4
37480	0.0402	1.81708	EMD
38670	0.0145	1.85797	EMP2
5198	0.0141	1.55046	ENDOGL1
39161	0.0201	1.74089	ENO3
34092	0.000638	2.2426	ENTPD7
37482	0.0282	1.40483	EPB42
42627	0.0328	1.42559	EPM2A
45258	0.000941	2.31633	EPM2AIP1
45782	0.029	1.50277	EPPB9
39169	0.0361	1.35945	EPS15
48276	0.000984	2.11514	EPS15L1
39171	0.00128	2.74941	ERCC1
39172	0.000249	2.88223	ESD
14849	0.0107	1.62888	ESD
50941	0.0103	1.28845	ESDN
45564	0.0383	1.22829	EST1B
37490	4.17e-05	3.66771	ETFA
39173	8.01e-05	3.81213	ETFB
41476	1.76e-05	3.46761	ETFDH
28984	0.00559	2.62817	ETFDH
17819	0.0195	1.97332	ETS2
7665	0.0065	2.16436	ETV6
9507	0.0121	-1.27678	ETV6
3451	0.0197	1.50162	EVI1
37864	0.0173	1.2149	F12
39183	0.0429	-1.07203	F13B
39182	0.000225	3.06128	F3
44165	0.0371	1.67574	F8A
41137	0.000103	3.22851	FABP3
7884	0.0433	-2.79227	FABP5
4739	0.00623	1.53526	FAM11B
34944	0.0198	1.2034	FAM11B
49946	0.0124	1.8799	FAM14A
44101	0.000499	2.51194	FAM16AX
45997	0.0036	2.33526	FAM18B
45301	0.0147	2.27918	FAM20B
44689	0.0337	1.31604	FAM32A
42709	0.0257	1.37729	FARP1
43419	0.000362	2.4675	FARS1
41483	0.047	1.45236	FARSLA
34810	0.000771	2.38429	FAT3
44295	0.0352	-1.57254	FBXL11
8699	0.0137	2.20229	FBXO13
50380	0.0301	-1.73447	FBXO18
45406	0.00249	2.22557	FBXO21
44181	0.000223	2.78471	FBXO22
44184	0.00308	2.16871	FBXO25
35751	8.29e-06	4.36081	FBXO32
50834	0.000955	2.70086	FBXO32
18949	0.0204	-1.71627	FBXO34; CGI-301; FLJ20725; DKFZp547C162
44189	0.0159	1.61722	FBXO5
47271	0.000567	2.02959	FBXO6
44337	0.000828	2.00399	FBXO9
44287	0.000941	2.18806	FBXW1B
47537	0.0198	1.47402	FBXW5
41142	0.00263	2.05904	FCER1G
40774	0.0392	1.1931	FCN3
41485	0.000277	2.7152	FDFT1
41484	0.0115	1.80852	FDFT1
37504	0.000398	2.30517	FECH
47415	0.000274	2.76758	FEM1A
47740	0.00106	1.79604	FEM1C
41146	0.000108	2.7422	FEN1
42101	0.0414	1.16782	FEZ1
42100	0.00596	1.78994	FEZ2
12517	0.00248	1.78131	FGD6
38124	0.000637	2.51906	FGF1
41149	0.000436	3.16901	FGF12
41151	0.00753	1.57971	FGF14
40956	0.000908	2.48022	FGF18
47942	0.0298	1.20505	FGF23
2761	0.0349	1.29099	FGF6
43850	0.00732	1.71338	FGFR1OP
37508	3.91e-05	4.01285	FH
53889	0.00102	2.77835	FHL1
49640	0.0194	1.69935	FHR5
45786	0.000347	2.34188	FILIP1
44883	0.00499	-1.62534	FJX1
41494	0.0466	1.53929	FKBP2
48313	0.000748	1.66618	FKSG2
49787	0.017	1.36802	FKSG32
45966	0.0251	1.48161	F-LANa
39205	0.00901	1.52831	FLII
46863	0.00195	1.9481	FLJ10006
46874	0.000417	2.37644	FLJ10055
24241	0.000224	3.28052	FLJ10097
46897	0.0337	1.57661	FLJ10159
3153	0.00835	1.60169	FLJ10188
46906	0.0398	1.98803	FLJ10204
46910	0.0103	-1.93589	FLJ10213
36084	0.0137	2.02323	FLJ10213
46913	0.0325	1.44283	FLJ10241
46943	0.00372	1.69001	FLJ10326
46944	0.0105	1.45986	FLJ10330
26543	0.000232	3.15571	FLJ10359
36694	0.0298	1.3387	FLJ10359
46960	0.00101	-2.38503	FLJ10378
46962	0.0265	1.23146	FLJ10379
46967	0.0454	1.74778	FLJ10407
46987	0.0397	1.13303	FLJ10486
48541	0.00282	2.04575	FLJ10490
46992	0.0221	1.41987	FLJ10496
46998	0.00508	2.13009	FLJ10511
47000	0.00678	1.6238	FLJ10514
47020	0.0245	1.41498	FLJ10569
47037	0.00142	1.9415	FLJ10637
27536	0.000223	3.43928	FLJ10726
47100	0.00212	2.20429	FLJ10847
47104	0.00186	1.90941	FLJ10853
47133	0.0176	1.39984	FLJ10948
26226	0.00478	1.67298	FLJ10980
47142	0.000735	2.38226	FLJ10986
28825	0.0139	1.66441	FLJ10997
47145	0.00258	2.45932	FLJ11000
48766	0.00492	2.109	FLJ11021
47180	0.0223	1.46631	FLJ11149
47181	0.0242	1.56796	FLJ11151
47185	0.0385	1.36477	FLJ11164
47190	0.0157	1.22859	FLJ11184
47194	0.0119	1.36473	FLJ11193
47198	0.00114	2.25167	FLJ11200
24548	0.000779	2.25018	FLJ11218
47202	0.0216	1.03738	FLJ11218
47233	0.000648	2.01365	FLJ11342
53236	0.00526	1.9794	FLJ11506
49111	0.0125	1.51692	FLJ11506
49082	0.0182	1.41422	FLJ11526
49055	0.031	1.19238	FLJ11588
48380	0.00772	1.98611	FLJ11773
48376	0.0067	1.38094	FLJ11785
49249	0.000276	2.32204	FLJ11806
49008	0.000594	2.16864	FLJ12118
49171	0.0286	1.44475	FLJ12150
49106	0.00677	1.88678	FLJ12436
48786	0.0139	1.31227	FLJ12439
17331	0.0273	1.55354	FLJ12577
49697	0.0302	1.30591	FLJ12577
3847	0.012	1.49309	FLJ12688
8066	0.0188	-1.15264	FLJ12998
21705	0.0268	1.32095	FLJ13105
48362	0.00538	1.96867	FLJ13149
48454	0.00548	1.76308	FLJ13188
34680	0.0443	-1.39733	FLJ13330
49479	0.0192	1.496	FLJ13448
49092	0.00162	2.13789	FLJ13842
48788	0.0299	1.17562	FLJ13855
53147	0.00164	2.69028	FLJ13910
49021	0.0397	1.50794	FLJ14054
49312	0.0147	1.23181	FLJ14075
50367	0.00209	1.82176	FLJ14494
18972	0.04	1.23031	FLJ14502
50408	0.0337	1.32625	FLJ14803
50420	0.0495	-1.80448	FLJ14871
50425	0.0102	1.77992	FLJ14904
50055	0.00909	1.89934	FLJ14936
50431	0.0197	1.81365	FLJ14957
46564	0.0117	1.95946	FLJ20003
47555	0.00198	2.09567	FLJ20010
46612	0.00131	2.00363	FLJ20125
47539	0.00295	2.17853	FLJ20152
46626	3.08e-05	4.43358	FLJ20156
47546	0.0281	1.77597	FLJ20232
747	0.0467	1.24495	FLJ20232
46674	0.0234	1.15717	FLJ20291
46679	0.0487	1.17307	FLJ20303
46695	0.000375	2.62012	FLJ20343
46756	0.00752	2.10902	FLJ20506
46774	0.000219	3.3854	FLJ20533
46775	0.00203	1.94206	FLJ20534
46783	0.0152	1.42	FLJ20551
46811	0.00359	2.24729	FLJ20625
46851	0.0352	1.20292	FLJ20758
49109	0.000559	2.6789	FLJ20972
49338	0.00382	1.89674	FLJ21019
49132	0.00243	2.59364	FLJ21069
49018	0.00494	1.66438	FLJ21103
49444	0.0291	1.64973	FLJ21106
49428	0.000959	2.8575	FLJ21168
49230	0.0371	1.47476	FLJ21172
49117	0.0432	1.04201	FLJ21816
47723	0.0106	1.64056	FLJ21827
49405	0.0117	1.78376	FLJ21941
26517	0.0325	1.19973	FLJ22002
49006	0.0456	-1.1934	FLJ22021
49276	0.0298	1.31539	FLJ22028
48757	0.0265	1.15157	FLJ22104
48682	0.0261	1.59994	FLJ22318
48625	0.0011	2.49293	FLJ22405
48992	0.00518	2.06576	FLJ22555
49339	0.00258	2.56091	FLJ22559
48462	0.0136	1.35565	FLJ22609
48375	0.000715	2.19171	FLJ22649
49254	0.0432	1.47348	FLJ22662
49124	0.0337	1.2771	FLJ22729
50025	0.0169	1.98827	FLJ22875
48485	0.0497	1.1426	FLJ22965
49324	0.000236	2.85532	FLJ23091
49457	0.0317	1.52675	FLJ23263
49120	0.00851	1.69545	FLJ23441
28970	0.0394	-1.92453	FLJ23790
51376	0.00153	2.00454	FLJ25059
6971	0.00254	2.5217	FLJ25059
1360	0.0284	-1.03027	FLJ25070
26815	0.0184	1.27588	FLJ25323
26818	0.0204	-1.30592	FLJ25323
51313	0.000974	2.85062	FLJ25471
52956	0.00144	1.6856	FLJ25621
51372	0.0375	1.23779	FLJ30058
23830	0.000107	2.77173	FLJ30656
51720	1.38e-05	4.14812	FLJ30973
51364	0.0138	1.75955	FLJ31121
51674	0.0227	1.1606	FLJ31438
51328	0.000787	1.50452	FLJ31978
51286	0.000554	2.04302	FLJ32389
51251	0.000189	3.44132	FLJ32452
51277	0.0331	1.15448	FLJ32499
26354	0.0206	-2.27717	FLJ32825
51776	0.00623	1.8067	FLJ32859
51399	0.00199	1.88655	FLJ32915
51701	0.0463	1.96527	FLJ33516
51879	0.000811	3.77792	FLJ34588
53543	0.00119	2.37618	FLJ35036
51819	0.0354	-1.75151	FLJ35382
28340	0.000956	-2.75208	FLJ35863
27529	0.0218	1.56396	FLJ35867
51664	0.00278	2.42603	FLJ35961
52478	0.00827	1.40756	FLJ39485
34919	0.0121	-1.19315	FLJ39873
7799	0.0199	-1.05212	FLJ40121
9411	0.0043	1.96705	FLJ40217
12209	0.00699	1.65753	FLJ40244
7828	0.00365	1.46784	FLJ40432
51604	0.00244	-2.41675	FLJ43070
52979	0.0453	1.51138	FLJ43374
11427	0.0263	-1.66259	FLJ45246
2071	0.0418	1.2084	FLJ45246
13179	0.0286	1.07008	FLJ46354
52049	0.0464	1.23417	FLJ90013
3062	0.00674	-2.17884	FLJ90652
43546	0.0127	1.35777	FLN29
38697	0.026	-1.98666	FLNA
38699	0.0285	1.30818	FLNC
39214	0.000506	2.67293	FNTA
39215	0.0257	1.24462	FNTB
38129	0.0103	1.55712	FOLR2
27503	0.0216	1.45084	FOSL2
41962	0.0275	1.12259	FRAP1
21049	0.0219	2.199	FRAS1
37509	0.000316	2.46126	FRDA
14854	0.0211	1.41553	FRS2
42798	0.0443	1.35897	FSTL3
25629	0.00827	1.64831	FTH1
20662	0.00047	2.60658	FTHFSDC1
45646	0.0368	1.02586	FTHFSDC1
48615	0.0013	2.04003	FTS
27542	0.00214	1.98974	FUSIP1
18578	0.00534	1.39235	FUT9
44200	0.000887	2.45241	FXC1
42085	0.0134	2.45435	FXR1
42028	0.0184	1.28416	FXYD1
39222	0.00546	1.5838	FY
48986	0.000862	2.47938	FYCO1
41004	0.00187	2.3278	G10
38710	0.0035	2.11577	G22P1
43230	0.0295	1.67789	GA17
48920	0.0405	1.34715	GABARAP
49792	0.000634	2.4577	GABARAPL1
44049	0.000189	3.6767	GABARAPL2
38135	0.00186	2.31577	GABRA4
39114	0.0323	1.92068	GADD45A
39231	0.0188	1.9103	GALK2
20796	0.00142	3.45957	GALNT10
37521	0.00256	2.23626	GAMT
50065	0.0393	1.35116	GARNL3
39233	0.00699	2.14802	GARS
43382	0.0204	1.48552	GAS41
42825	0.0477	-2.04021	GAS7
42239	0.00257	2.33698	GATA6
38716	0.00308	2.37451	GBAS
41156	0.0409	1.16039	GBP2
42813	1.57e-05	4.66493	GC20
39244	0.0176	1.13616	GCLM
38723	0.0222	1.57215	GCNT2
38726	0.0149	1.68542	GDI2
50996	0.0283	-1.65055	GEFT
42243	0.0463	1.16969	GEM
45807	0.0156	1.45039	GEMIN4
24792	0.00894	1.50391	GEMIN5
49205	0.0404	1.26581	GEMIN6
41034	0.00883	1.66949	GENX-3414
42244	0.0038	1.9982	GFER
6084	0.00515	2.03097	GFPT1
45422	0.0465	1.70745	GGA2
51842	0.0126	1.15121	GGN
13326	0.000259	3.40417	GHITM
44926	0.00362	2.00356	GHITM
47762	0.0068	1.84204	GK001
47757	0.000921	2.07992	GL004
50183	0.00872	1.39834	GL009
37073	0.00528	1.68478	GLE1L
43553	0.000462	3.24399	GLO1
38150	0.00217	1.5614	GLRB
42256	0.0112	1.76728	GLUD1
43435	0.0427	1.32392	GMEB1
41885	0.0262	1.1757	GMFG
45839	0.0441	1.26174	GMNN
44531	0.0162	1.36854	GMPPA
17444	0.000296	2.13041	GNAL
35380	0.0205	1.41856	GNAL
37874	0.0134	1.79209	GNAS
43431	0.0438	1.326	GNB5
37075	0.0204	1.151	GNG12
44789	0.01	1.81582	GNPAT
7033	0.0135	1.12712	GNPDA2
18997	0.00177	2.28764	GOLGA4
4569	0.0217	1.42308	GOLGA6; GLP
41508	0.0193	1.62306	GOLGB1
35404	0.00692	1.87473	GOPC
39260	8.29e-06	4.93904	GOT1
39261	8.29e-06	4.98279	GOT2
37540	4.96e-05	3.74442	GPI
29632	0.00913	2.21624	GPNMB
47047	0.0147	1.39426	GPP34R
8241	0.0289	1.28506	GPR155
42274	0.00057	2.20896	GPR22
20510	0.00143	1.87367	GPR22
42280	0.0316	-2.03772	GPR35
41253	0.000188	2.70632	GPR50
48791	0.0437	1.06903	GPR86
41162	0.00218	2.23692	GPS1
41876	0.0437	1.26315	GPSN2
37933	0.00406	1.79666	GPX1
39265	0.00069	2.68407	GPX3
15228	0.00727	2.29512	GPX3
48402	0.0159	1.56229	GRIK2
39270	0.0139	1.30219	GRIK5
45904	0.000195	3.54123	GRIM19
53293	0.0178	1.64882	GRP58
49505	0.025	1.82742	GRPEL1
37168	0.039	1.12113	GRPEL1
47324	0.000506	-1.63337	GSDML
39275	0.0211	1.23548	GSK3B
4532	0.0208	-1.64308	GSN
39276	0.00589	1.99043	GSPT1
37991	0.00629	1.67758	GSR
38743	0.00348	2.05977	GSTA4
37918	0.0147	2.15464	GSTM1
38173	0.00115	3.75458	GSTM3
35511	0.000188	3.25198	GSTO1
41843	0.0166	1.75084	GSTO1
52836	4.06e-05	3.77502	GSTO2
38178	0.0167	2.6287	GSTP1
38179	0.023	2.91868	GSTT1
38744	0.0467	1.13615	GSTZ1
53370	0.000983	2.1553	GTF2A1
41514	0.00157	2.12396	GTF2A2
38745	0.00133	2.15556	GTF2B
41163	0.0347	1.65346	GTF2F2
42296	0.00933	1.71747	GTF2H1
39279	0.046	1.57524	GTF3A
41900	0.009	2.20422	H2AFY
33296	0.0459	1.33714	H2AFY
39289	0.0118	1.61554	H2AFZ
44382	0.00146	2.5144	H2AV
34363	0.00764	1.85016	H2AV
44381	0.00859	1.70844	H2AV
39290	0.0236	1.62934	H3F3A
46515	0.00167	2.13655	H41
44827	0.00368	1.94558	HABP4
7450	0.00586	1.67094	HADH2
37546	0.00114	2.70481	HADHA
37547	0.000178	4.18329	HADHB
42306	0.000481	2.99565	HADHSC
42305	0.000139	2.86182	HAGH
50737	0.0199	1.61941	HAK
41832	0.00128	2.41408	HAND1
46817	0.000259	2.78439	HARC
50915	0.0197	1.53261	HARS2
44211	0.0228	1.47009	HARSL
40751	0.000955	2.36879	HAT1
43011	4.06e-05	3.27732	HAX1
37875	0.00126	-2.18437	HBA2
933	0.00717	-2.12822	HBG1
52852	0.000748	2.77311	HBLD1
922	0.000379	2.63715	HBP1
44250	0.00171	2.63485	HBP1
43470	0.000188	2.64649	HBS1L
43267	6.75e-05	3.41935	HBXIP
43268	0.00718	2.27016	HBXIP
41516	0.0154	1.22864	HDGF
42315	0.000824	1.91389	HDLBP
44861	0.000311	2.92339	HEBP2
46106	0.0153	2.06967	HECA
45604	0.00323	2.16645	HECTD1
36179	0.0286	1.37864	HELZ
36861	0.0423	-1.88532	HES1; HHL; HRY; HES-1; FLJ20408
25726	0.0141	-2.30987	HEXA
37878	0.0221	1.45917	HEXA
37879	0.00821	1.63452	HEXB
46140	0.0291	1.374	HGRG8
50188	0.00209	2.92976	HH114
50187	0.0139	1.87725	HH114
51886	0.0299	1.75799	HIBADH
44897	0.00471	1.93331	HIBCH
48600	0.0297	-1.97232	HIF3A
44672	0.0029	2.1654	HIG1
42319	0.000324	3.07271	HINT1
50251	0.0306	1.45419	HINT2
51125	0.000135	2.3378	HINT3
45793	6.75e-05	3.44615	HIRIP5
155	8.77e-05	2.3487	HIST1H2AC
48143	0.0257	1.03445	HIST1H2AE
5616	0.0429	-1.31485	HIST1H2AL
48147	0.0137	1.81682	HIST1H2BD
15882	0.0115	1.23819	HIST1H2BJ
40642	0.00593	1.68479	HIST1H3C
33513	0.000955	1.91376	HIST1H4H
40629	0.0018	2.49189	HIST2H2AA
40637	0.00837	1.97379	HIST2H2BE
37553	0.00024	2.4166	HK1
37552	0.0228	1.12855	HK1
35389	0.0173	1.40162	HK2
50661	2.06e-05	3.44077	HLA-DPA1
3256	0.00058	2.28038	HLA-DPA1
39301	0.00721	2.19179	HLA-DPB1
47622	0.00315	2.11476	HLA-DRA
54232	0.00075	2.1323	HLA-DRB3
23991	0.00444	2.09617	HLA-DRB3
36885	0.0318	1.18105	HLA-DRB3
39304	0.0182	1.99122	HLA-G
37555	0.0221	1.25696	HMBS
39308	0.00949	1.54243	HMGA1
39307	0.00291	2.18762	HMGB1
37557	0.0176	1.417	HMGCL
42475	0.000715	2.41757	HMGN2
39310	0.00336	2.63023	HMOX2
638	0.0477	1.5802	HNLF
36774	0.00743	1.87472	hnRNPA3
39313	0.00399	1.86005	HNRPA2B1
41522	0.00981	1.53839	HNRPAB
41523	0.0364	1.81262	HNRPC
39314	0.00257	1.83998	HNRPD
44210	0.0272	1.3466	HNRPH3
47493	0.0427	-1.03894	HOXA10
45100	0.00818	1.32591	HOXC6
41825	0.0258	1.45749	HPRP8BP
37560	0.00331	1.81402	HPRT1
43875	0.000432	2.91412	HRASLS3
30255	0.0271	1.63719	HRB2
39332	0.00662	2.14767	HRC
38765	0.00103	2.56152	HRMT1L2
49001	0.00379	1.58952	HRPT2
38766	0.0112	1.38334	HSBP1
46050	0.0438	1.38652	HSD17B12
37563	0.0253	-2.05771	HSD17B3
44787	0.000735	2.77097	HSD17B8
49501	0.0488	-1.34511	HSD3B7
41529	0.00359	1.75225	HSF2
46491	0.0157	1.69353	HSGP25L2G
27622	0.0437	1.54359	HSGP25L2G
46171	0.00367	1.65489	HSP70-4
42484	0.0393	1.36176	HSPA1L
43448	0.00035	2.68192	HSPA8
41170	0.000297	3.07673	HSPA9B
43178	0.00217	2.74461	HSPB3
44952	0.00765	1.81034	HSPB7
44899	0.0135	2.68179	HSPB8
44643	0.0172	1.43469	HSPC009
45876	0.00726	2.05197	HSPC016
44665	0.00262	2.03444	HSPC023
46010	0.00053	2.53679	HSPC039
44581	0.0416	2.28289	HSPC051
46238	0.0308	1.42836	HSPC129
46241	0.0344	1.37942	HSPC132
44741	0.00547	2.18101	HSPC133
46243	0.00245	2.18933	HSPC138
44749	0.000496	2.7948	HSPC150
44750	0.000185	3.28799	HSPC154
44754	0.0408	1.40698	HSPC159
44758	0.000854	2.48993	HSPC163
44760	0.0134	1.99513	HSPC182
46280	0.01	1.56861	HSPC196
42325	0.00269	2.55602	HSPCA
45083	0.000861	2.16878	HSU15552
47305	0.00472	2.65324	HT007
47296	2.26e-05	4.48012	HT009
22485	0.00404	1.42526	HT011
47841	0.00133	2.13313	HT014
43254	0.00261	1.68228	HTATIP
45023	0.000736	2.21154	HTATSF1
48264	0.00136	1.79647	HTCD37
50175	0.0187	1.47573	HTPAP
37882	0.00396	1.31756	HTR1A
44494	0.0192	1.28775	HUMAGCGB
44493	0.03	1.36542	HUMAUANTIG
39340	0.00234	3.01917	IARS
39348	0.0029	2.65089	IDH2
42487	0.000781	2.64293	IDH3A
43728	0.0011	3.26107	IDH3B
40989	0.017	1.43596	IER3
43200	0.00137	2.04294	IFI30
44389	0.0209	1.48971	IFIT5
43729	0.0447	-1.27664	IFNA13
35405	0.0139	1.47683	IFNAR1
37984	0.0229	1.30039	IFNAR1
43603	0.0307	1.65281	IFRD2
38780	0.00223	1.69861	IGBP1
37965	0.00886	-2.70238	IGF2
37950	0.0288	1.30705	IGFBP2
38770	0.0459	-1.39403	IGSF3
44873	0.0115	1.62082	IGSF4
40748	0.0169	1.6603	IKBKG
42492	0.00269	1.48239	IL12RB1
9253	0.0311	1.19521	IL12RB2
46522	0.026	1.45383	IL17RD
43695	0.000971	2.20872	IL1RL1LG
53991	0.0428	-1.48439	IL28RA
41536	0.0422	1.35157	ILF2
43680	0.0028	2.32229	ILVBL
50782	0.00541	2.14308	IMAGE3451454
50218	0.00279	2.05112	IMMP2L
43676	0.000466	2.48844	IMMT
50627	0.00165	2.28991	IMP4
42493	8.36e-06	3.52314	IMPA1
44770	0.0026	1.63706	IMPA2
42740	0.000754	1.84872	INADL
54546	0.0123	1.4708	INE2
46067	0.00316	2.027	ING4
39370	0.0181	2.06111	INHA
43611	0.0317	1.52672	INMT
39373	0.0499	1.26895	INPP1
40960	0.0299	1.44805	INPP4B
42495	0.00265	2.16467	INPP5A
42496	0.00446	1.96905	INPP5A
46044	0.00189	1.55482	INSIG2
46043	0.00262	1.88728	INSIG2
42500	0.000323	2.70453	INSL3
46197	0.00991	1.4498	IPO11
43256	0.0132	1.45082	IPO7
14337	0.00197	1.78116	IRA1
43028	0.0041	2.26213	IRF6
42503	0.03	-1.29132	ISLR
49853	0.0142	1.86107	ITCH
39386	0.00914	1.70818	ITGAE
39388	0.00657	1.81217	ITGAV
44267	0.00359	3.03179	ITGB1BP2
44971	0.00405	2.03922	ITGB1BP3
48430	0.00368	2.51432	ITM2B
844	0.022	1.44076	ITPR3
6857	0.00424	-2.42058	ITSN2
29460	0.0413	-1.44585	IVD
41974	0.00091	2.573	JAK2
45579	0.00814	1.64053	JJAZ1
43881	0.0142	1.47914	JM5
43538	0.00186	2.13081	JTB
43173	0.0252	1.97422	JTV1
43262	0.00721	1.16833	JUNB
43849	0.00174	1.66814	KATNA1
47827	0.000766	2.49713	KBRAS1
46550	0.0302	1.52156	KBRAS2
10178	0.00306	1.79009	KBTBD4
14489	0.0172	1.80186	KCMF1
35086	0.0187	1.57628	KCMF1
39408	0.00924	1.9574	KCNA4
50998	0.0238	1.89232	KCNG4
48121	0.0421	-1.50312	KCNJ12
47375	0.00628	1.71319	KCNJ16
48299	0.0142	2.04818	KCNN2
51099	0.0497	-1.37485	KCTD12
48870	0.0498	-1.33246	KCTD15
26167	0.0308	1.1296	KCTD2
46580	0.000293	2.77152	KCTD9
43690	0.0268	1.49084	KDELR2
44279	0.00893	1.434	KEAP1
12939	0.00204	2.83756	KIAA0007
37322	0.00429	2.11538	KIAA0033
45581	0.0217	1.70603	KIAA0052
45473	0.000506	2.9908	KIAA0089
45474	0.0114	1.55775	KIAA0089
26901	0.01	1.52525	KIAA0090
45211	0.000454	2.59898	KIAA0102
45143	0.0285	1.15198	KIAA0103
37334	0.000861	3.48005	KIAA0114
45408	0.00153	2.23984	KIAA0116
45229	0.0133	1.59852	KIAA0141
834	0.00568	1.75003	KIAA0143
3368	0.0035	-1.5123	KIAA0217
45287	0.0393	1.36718	KIAA0274
29285	0.0436	1.37361	KIAA0284
17839	0.0072	-1.61312	KIAA0368
45117	0.00414	1.89862	KIAA0372
45563	0.0196	1.60817	KIAA0409
20484	0.000143	2.2791	KIAA0420
20483	0.00321	2.08715	KIAA0420
3635	0.0298	-1.85025	KIAA0485
3643	0.0193	1.19701	KIAA0507
20497	0.000296	-3.2657	KIAA0543
498	0.00208	2.41204	KIAA0564
13576	0.000766	2.88829	KIAA0574
45423	0.0305	1.0029	KIAA0625
35400	0.0317	1.17379	KIAA0625
3666	0.0131	-1.6347	KIAA0657
45516	0.0282	1.3604	KIAA0664
19273	0.0241	-1.97326	KIAA0767
3680	0.00122	2.57888	KIAA0774
45562	0.00954	1.42775	KIAA0776
36372	0.0475	-1.92301	KIAA0792
3687	0.0498	1.77728	KIAA0882
3700	0.0104	2.12334	KIAA0953
45353	0.0277	1.81904	KIAA0970
44646	0.0141	1.48491	KIAA0982
29622	0.024	1.12084	KIAA1023
3742	0.00829	1.84913	KIAA1155
47987	8.29e-06	4.81708	KIAA1173
53116	0.0112	1.46894	KIAA1238
2139	0.0279	-1.41408	KIAA1272
45754	0.0221	1.75788	KIAA1279
54059	0.00491	1.8132	KIAA1327
10859	0.047	1.19246	KIAA1332
48017	0.0453	1.03341	KIAA1363
54606	0.00774	1.47513	KIAA1414
25609	0.0166	1.68883	KIAA1510
19614	0.00199	1.79346	KIAA1623
36067	0.00265	2.06487	KIAA1627
3825	0.0485	1.55955	KIAA1639
29760	0.00545	1.67861	KIAA1728
50633	2.94e-05	3.46448	KIAA1737
6910	0.0154	1.47325	KIAA1799
393	0.00536	1.91268	KIAA1815
1164	0.0275	1.32397	KIAA1936
15547	0.0144	1.33064	KIDINS220
3756	0.0463	-1.76496	KIDINS220
41545	0.0338	1.51653	KIF11
21843	0.00334	2.22892	KIF1B
27395	0.00264	1.9362	KIF2
44054	0.0455	1.01538	KIF22
48551	0.0273	1.78482	KIF9
48315	0.016	1.55716	KLHL12
39443	0.00569	2.65443	KPNA4
39440	0.000437	2.48976	KPNB1
39448	0.000437	2.28444	KRT8
52367	0.0113	1.7646	KRTCAP2
39457	0.0185	1.22516	KRTHB5
25823	0.0492	-1.10227	KSR
50590	0.0404	1.16577	KUB3
50423	0.0235	1.72463	LACTB
39468	0.00355	2.00796	LAMP2
21770	0.0204	1.40638	LAMRL5
42954	0.000248	2.76494	LANCL1
47406	0.000769	1.90337	LANCL2
45176	0.00414	2.03721	LAPTM4A
47244	0.00873	1.77354	LAPTM4B
53471	0.00342	2.34948	LARP
45572	0.00784	1.63059	LARS2
44577	0.0208	1.43729	LASS2
51559	0.0434	-1.35574	LASS5
37593	0.0254	-1.75816	LCAT
3566	0.00967	2.26735	LDB3
42526	0.000136	2.73967	LDHA
39474	1.2e-05	4.13754	LDHB
52068	0.0185	1.55162	LDHD
48939	0.00727	1.49872	LENG1
48869	0.001	2.04393	LENG5
47297	0.000643	2.04202	LEREPO4
43354	0.00544	1.38046	LGALS2
48912	0.00223	1.80809	LGP2
48318	0.048	1.28413	LGR6
43696	0.00161	2.3158	LIAS
53707	0.00164	2.72235	LIM
43321	0.0435	1.51237	LIM
35435	0.0167	2.08873	LIMS1
3101	0.0187	1.63571	LIMS1
44480	0.0151	-2.13179	LLT1
43650	0.00894	1.5086	LMAN2
49655	0.0205	1.2007	LMAN2L
42330	0.0121	1.70354	LMO7
52905	0.000224	4.11847	LMOD3
52052	0.00534	1.92934	LNX2
20640	0.0399	1.56079	LOC112714
50700	0.0156	1.57509	LOC113251
51086	0.0453	1.16023	LOC113444
24378	0.00468	1.34652	LOC114977
50731	0.0184	2.58686	LOC115294
5289	0.000567	-1.90927	LOC115648
27429	0.000535	2.56813	LOC118487
52168	0.00133	2.65077	LOC119504
52894	0.0166	1.22409	LOC119587
51156	0.000512	2.5528	LOC119710
14003	0.00499	1.82705	LOC123722
27475	0.0185	-1.52296	LOC127253
23765	0.00621	2.00932	LOC129401
50965	0.0263	1.42133	LOC133619
53005	0.00666	1.55451	LOC134145
51175	0.00307	1.99754	LOC134147
34522	0.04	-1.30702	LOC143381
11299	0.00292	1.63999	LOC144571
34492	0.0125	-1.95298	LOC145741
24733	0.0332	1.39435	LOC146174
52683	0.0437	1.59316	LOC148066
25412	0.00808	1.18576	LOC151174
51497	0.0145	1.40292	LOC151194
23546	0.000202	3.05933	LOC151242
7774	0.00989	1.4504	LOC152098
34526	0.00845	1.69023	LOC153346
20651	0.000974	4.35787	LOC154866
10501	0.0386	-1.52772	LOC158014
36350	0.0268	1.57966	LOC161247
7583	0.0331	1.22076	LOC200933
13898	0.0178	1.24741	LOC203859
52395	0.00816	2.6255	LOC205251
11278	0.0206	1.3513	LOC219731
52398	0.0167	1.55325	LOC221143
13975	0.000318	2.78787	LOC253017
20533	0.00886	1.42229	LOC254128
3972	0.0132	-1.51647	LOC254531
14022	0.00142	1.94772	LOC255798
20095	8.07e-05	2.04263	LOC257396
19317	0.0366	1.90975	LOC283038
11876	0.0325	-1.56638	LOC284219
29064	0.000979	1.96825	LOC284307
11964	0.0211	1.39521	LOC284950
12131	0.0492	1.04544	LOC285505
19817	0.00987	1.53581	LOC285735
20629	0.0032	2.33805	LOC286016
19162	0.0308	1.09837	LOC286083
10548	0.00512	-2.44157	LOC286126
53941	0.00221	-1.89695	LOC338692
25064	0.0461	1.41971	LOC338773
20411	0.0467	-1.8705	LOC339874
26105	0.0169	1.83513	LOC339903
10705	0.00159	2.13294	LOC339924
20515	0.039	1.31018	LOC340602
12525	0.0204	2.06846	LOC347813
22097	0.00647	1.5057	LOC375719
34574	0.00314	2.55052	LOC389203
958	0.0122	1.29465	LOC389708
21878	0.0299	1.9557	LOC390354
46035	0.014	1.6091	LOC51136
46216	0.000256	2.73385	LOC51204
46271	0.00035	2.85718	LOC51234
46283	0.00836	1.73587	LOC51240
46299	6.64e-05	2.77248	LOC51249
46305	0.00123	2.37531	LOC51255
46411	0.00819	1.91072	LOC51321
45918	0.000285	2.40131	LOC51619
45917	0.0345	1.48924	LOC51619
14732	0.000139	4.10186	LOC51725
46170	0.00937	1.62054	LOC51725
47559	0.0149	1.34665	LOC54499
47279	0.000466	3.0159	LOC55831
47632	0.035	1.37847	LOC56181
869	0.0425	1.30178	LOC56267
47887	0.0028	2.21125	LOC57149
50527	0.0158	1.78085	LOC85865
50592	0.00108	2.22273	LOC90701
33449	0.0265	-1.66935	LOC91316
18639	0.009	-1.59696	LOC91664
50603	0.000559	2.76706	LOC91689
52723	0.000761	2.17399	LOC91807
51065	0.00509	1.64237	LOC92906
37600	0.000323	4.05976	LPL
44682	0.0175	1.34325	LRP16
39499	0.00502	1.93734	LRPAP1
48985	0.000378	3.09164	LRRC2
48984	0.00194	1.91724	LRRC2
39493	0.00183	-2.00519	LRRN4
50442	0.00249	2.25304	LSM10
44308	0.00389	1.68527	LSM4
46091	0.0103	1.69019	LSM7
46092	0.00646	1.71277	LSM8
37982	0.00721	1.87806	LTBP1
46728	0.0119	1.74247	LYAR
27204	0.000107	3.40813	LYPLAL1
51162	0.00146	3.14296	LYPLAL1
310	0.0195	1.27079	LYRIC
50135	0.00286	2.16031	LZIC
42831	0.00143	2.0555	M11S1
45059	0.00388	1.3576	MAC30
45106	0.000522	2.12042	MAD2L1BP
43209	0.000452	1.9423	MAD2L2
42833	0.00361	1.93516	MADH2
42835	1.46e-05	-2.97812	MADH5
50049	0.0437	1.32658	MAF1
43796	0.00183	2.23972	MAGED1
48529	0.00854	1.89944	MAGEF1
45988	0.0312	1.49595	Magmas
49478	0.00362	1.72826	MAK3P
893	0.00861	2.16563	MAMDC2
42840	0.0434	1.33444	MANBA
38221	0.00301	2.40042	MAOB
32615	0.0448	1.31837	MAP17
35887	0.0315	1.56312	MAP1B
48713	0.00153	2.24169	MAP1LC3B
39889	0.00248	1.67283	MAPK1
45465	0.000323	-2.01415	MAPK8IP3
48911	0.00186	2.29371	MAPKAP1
44313	0.000776	2.04801	MAPRE1
44817	0.0239	1.90358	MAPRE2
42843	0.00303	1.86625	MAPT
47367	0.0246	1.46633	MARK1
39534	0.00164	-2.95026	MAS1
47983	0.000352	2.72546	MASK-BP3; MASK-BP3arf
44491	0.00185	2.00262	MAT2B
42338	0.00949	1.96548	MB
36895	0.000493	2.46237	MB; PVALB; MGC13548
41016	0.00112	1.98175	MBD4
23760	0.0184	1.79632	MBTPS2
29055	0.0337	1.60456	MCCC2
50257	0.000139	3.34429	MCEE
45462	0.0395	1.37915	MCLC
39545	0.0143	1.55435	MCM3
4818	0.03	-3.19986	MCM3AP
42847	0.00118	1.85103	MCM4
7432	0.00304	-2.96137	MCP
42850	8.82e-05	4.46082	MDH1
42851	4.1e-05	3.76773	MDH2
23891	0.0159	1.43548	MDH2
721	0.00286	1.92063	MDN1
48361	0.012	2.19565	MDS025
46902	0.0446	1.23996	MED25
20998	0.0284	-1.29425	MEG3
48896	0.00904	1.29091	MEP50
45475	0.000302	2.61778	METAP1
47235	0.0137	1.70061	METTL2
45309	0.00388	2.24729	MFN2
52346	0.000587	2.38576	MGC10120
6693	0.0285	1.39881	MGC10204
50696	0.0147	1.75195	MGC10485
50122	0.00503	2.06069	MGC10744
48959	0.012	1.34585	MGC10765
50071	0.0201	1.26081	MGC10854
49569	0.00934	2.16949	MGC10946
50084	0.000788	2.38211	MGC11061
50095	0.00737	2.10412	MGC11102
50118	0.0349	1.84385	MGC11257
48829	0.00119	2.96359	MGC1136
26585	0.002	2.97583	MGC1136
10181	0.0282	1.75952	MGC12458
50110	0.000686	2.33172	MGC12992
50112	0.0212	1.53444	MGC13045
50091	0.0229	1.70184	MGC13057
50306	0.000577	2.46658	MGC13071
50114	0.00207	1.85329	MGC13096
50094	0.000249	3.03707	MGC13186
2913	0.0199	1.66219	MGC13186
50471	0.0312	1.48556	MGC14141
28048	5.16e-05	3.30254	MGC14156
18653	0.0147	1.32653	MGC14161
50451	0.0395	1.75227	MGC14161
18669	0.000768	2.98654	MGC14560
50138	0.00321	2.04713	MGC15416
23689	0.021	-1.21421	MGC15523
50440	0.0252	1.37592	MGC15677
51058	0.00831	1.80887	MGC15763
50695	0.00108	2.61209	MGC16028
50343	0.00351	-1.62847	MGC16121
36354	0.00187	1.95639	MGC16202
50140	0.00243	1.8891	MGC16202
50655	0.0031	1.78315	MGC16733
22308	0.00258	2.41824	MGC17515
51381	0.045	1.13287	MGC19780
1498	0.0195	1.24573	MGC20533
13107	0.0115	-1.97711	MGC20741
51522	0.0321	1.25983	MGC21654
51369	0.00258	2.34636	MGC22776
20990	0.00735	1.66771	MGC23908
51426	0.0114	1.69729	MGC23937
27256	0.0137	1.54881	MGC24039
50282	0.000874	2.50065	MGC2452
14198	0.00378	2.01677	MGC2452
48893	0.0204	1.30263	MGC2477
52354	0.00793	1.61863	MGC26717
25929	0.0183	1.31483	MGC26717
50070	0.00951	1.64866	MGC2714
19061	0.00727	1.69296	MGC27348
49561	0.00228	2.19707	MGC2744
48897	0.000236	2.84472	MGC2747
159	0.000539	2.24407	MGC2747
49779	0.00978	2.10728	MGC2963
51261	0.0107	1.50113	MGC29643
52348	0.0122	1.62913	MGC29649
52347	0.0326	1.32812	MGC29649
51593	0.000974	1.65066	MGC29729
52302	0.00399	2.0171	MGC29784
9222	0.0196	-1.06536	MGC30208
46805	0.00702	1.75747	MGC3047
48853	0.00854	1.93232	MGC3048
48917	0.00337	1.94105	MGC3067
48918	0.0263	1.30096	MGC3067
48868	0.000915	2.64146	MGC3169
52393	0.047	1.2431	MGC31967
50077	0.000481	2.46607	MGC3200
50056	0.0474	1.5185	MGC3207
51905	0.00152	2.04655	MGC33212
37124	0.00179	-2.81566	MGC33212
51739	0.000152	-2.538	MGC34079
52227	0.00193	2.20759	MGC35097
51564	0.00399	1.53607	MGC35361
52031	0.0286	1.30703	MGC35392
269	0.017	1.46867	MGC35521
48936	0.00704	1.77103	MGC3731
51932	0.00721	2.17067	MGC3794
51558	0.00308	1.87083	MGC39325
51782	0.00341	1.64345	MGC39633
1507	0.0254	2.01428	MGC40214
51628	0.0243	1.18812	MGC40397
50206	0.0403	1.65582	MGC4083
48929	0.0462	-1.03361	MGC4171
48930	0.0034	1.75337	MGC4172
50080	0.028	1.85984	MGC4189
52028	0.0024	2.4053	MGC45400
5180	0.0215	1.52218	MGC45594
18718	0.0465	1.45834	MGC45594
48907	0.0312	2.07791	MGC4707
13386	0.0228	1.62694	MGC4730
53315	0.00487	2.0271	MGC4767
52289	0.00368	2.23631	MGC47816
48914	0.00121	2.71423	MGC4825
16850	0.0407	1.37574	MGC49942
6793	0.00949	-2.72454	MGC50104
48885	0.0384	1.02163	MGC5297
50331	0.0403	1.20855	MGC5391
48887	0.00177	1.96207	MGC5509
48856	0.00148	1.8433	MGC5576
46038	0.0101	1.88253	MGC8721
48891	0.00316	2.17171	MGC955
45908	0.0402	1.73792	MGC9850
41551	0.0438	1.81587	MGST3
41905	0.0174	1.15048	MINPP1
42864	0.000331	2.53904	MIPEP
37611	0.00206	2.15834	MITF
37612	0.00424	2.87976	MITF
39577	0.0307	1.44967	MKI67
50150	0.00863	1.87747	MKI67IP
44610	0.00962	1.89151	MKRN1
44733	0.0025	2.37608	MKRN2
39636	0.0106	1.97748	MLC1SA
48583	0.000434	2.88242	MLF1
25567	0.000686	1.91921	MLF1
34458	0.00323	-2.79823	MLLT10
42868	0.0432	-2.56142	MLLT4
48895	2.2e-05	4.14094	MLPH
29650	6.48e-05	3.42156	MLYCD
49794	0.00239	3.0073	MLZE
44317	0.0166	1.40215	MMD
41993	0.00143	1.55416	MMP9
45897	0.00984	1.74291	MMRP19
39593	0.00697	1.90584	MNAT1
46165	0.00254	3.40291	MO25
19411	0.0305	-1.76713	MOBKL1A
41554	0.000166	3.23239	MOCS2
47631	0.00618	2.09282	MOSPD1
40926	0.00662	1.91697	MPDZ
39596	0.0167	1.57375	MPG
42730	0.00163	2.27419	MPHOSPH10
48613	0.00934	1.27299	MPP5
1081	0.0176	1.08247	MPP5
33924	0.000323	2.98639	MPP7
42943	0.0362	-1.91676	MRC2
43336	0.000354	2.60176	MRCL3
50804	0.0431	1.11893	MRGX4
50653	0.00074	2.97021	MRLC2
8495	0.000286	2.71136	MRP63
47793	4.96e-05	3.11345	MRPL1
51477	0.000749	2.45666	MRPL10
45972	0.00315	1.99358	MRPL11
40093	0.00153	2.50295	MRPL12
44690	0.000715	2.59503	MRPL13
49959	0.00116	2.55251	MRPL14
46750	0.00119	2.50103	MRPL16
48452	0.00297	2.18619	MRPL17
44734	0.00164	2.75022	MRPL18
45222	0.00179	1.99005	MRPL19
52664	0.00011	3.30862	MRPL21
48193	0.00392	2.38528	MRPL23
49010	0.000166	2.99032	MRPL24
46314	0.00491	2.29473	MRPL27
43291	0.0401	1.33227	MRPL28
43979	0.000499	2.55872	MRPL3
46313	0.0261	1.89905	MRPL30
17823	0.0286	1.39444	MRPL30
49877	0.0387	1.3987	MRPL32
41898	0.000101	4.51988	MRPL33
48811	0.00841	1.68834	MRPL34
46408	0.000148	3.5877	MRPL35
46304	0.00717	1.96862	MRPL37
46303	0.0349	1.17512	MRPL37
50173	0.000982	2.41034	MRPL38
46483	0.00601	2.30317	MRPL39
45895	0.00253	2.33348	MRPL4
45896	0.00928	1.36197	MRPL4
40873	0.00228	2.62297	MRPL40
48539	3.91e-05	3.66019	MRPL46
53993	0.00375	1.84161	MRPL47
47575	0.00139	2.44206	MRPL50
46307	0.000495	3.10519	MRPL51
52136	0.000461	2.26904	MRPL54
49799	0.000164	2.39606	MRPL9
47019	0.0175	1.58085	MRPS10
48732	0.00353	2.73982	MRPS11
48177	0.0423	1.74321	MRPS12
48484	0.00478	2.1429	MRPS14
49763	0.000102	3.59631	MRPS15
45985	0.000516	2.52566	MRPS16
45906	0.0223	1.35873	MRPS17
44664	0.00458	2.62801	MRPS18B
45989	0.0002	3.75709	MRPS23
49662	0.0302	1.34041	MRPS26
45443	0.00157	2.07178	MRPS27
44642	0.000493	3.19329	MRPS28
46417	0.000432	2.68287	MRPS30
42768	0.0072	1.76759	MRPS31
45990	0.000104	3.46174	MRPS33
48357	0.00176	2.4356	MRPS35
50593	0.00684	2.18213	MRPS36
50594	0.0317	1.44818	MRPS36
45907	0.000774	2.41874	MRPS7
29048	0.00438	1.61025	MRPS7
51147	0.0083	1.97357	MRRF
26157	0.00284	2.31513	MRS2L
47961	0.00853	1.65225	MRS2L
46397	0.0143	2.21798	MSCP
37615	0.000258	2.63725	MSH2
45984	0.000434	3.3582	MSRB
42879	0.00837	1.86763	MT1X
25055	0.000323	3.31553	MT2A
42880	0.0134	1.72058	MT3
44881	0.000207	2.82756	MTCH2
44775	0.00217	2.3004	MTCP1
43485	0.00189	1.96025	MTHFD2
39615	0.011	2.14465	MTIF2
41702	0.00284	1.60671	MTMR4
51548	0.0272	1.94514	MTPN
41326	0.0374	1.19061	MTRF1
39616	0.0195	1.44353	MTRR
17998	0.00618	1.68883	MTSS1
39617	0.0216	1.56909	MTX1
43405	0.0121	2.0022	MTX2
4718	0.00934	2.12155	MUC17
50845	0.00243	1.92471	my048
37622	0.00355	2.16866	MYBPC3
37623	4.66e-05	3.91002	MYH7
37624	0.0167	1.20304	MYH7
3804	0.0402	-2.12746	MYH7B
36329	0.000543	2.05382	MYL2
39637	0.00736	2.57069	MYL4
48124	0.00456	2.19082	MYL6
48265	0.000691	3.49149	MYL7
50263	0.00153	2.70305	MYO18B
5047	0.0317	-1.61421	MYO1F
43730	0.0127	1.57048	MYO9A
3435	0.00207	1.9783	MYOHD1
40901	0.000748	2.62993	MYOM1
41054	8.29e-06	4.29807	MYOM2
46383	0.000154	2.90806	MYOZ2
50239	0.0113	1.68219	MYPN
50007	0.0152	1.62867	MYST1
43873	0.0299	1.06508	MYST2
43605	0.0343	1.58984	MYST3
13304	0.000509	-2.30925	NAALAD2
16818	0.0267	1.72917	NACA
51952	0.00157	2.4622	NAGS
47487	0.000236	2.61831	NANS
42889	0.00657	2.13378	NAP1L4
40924	0.0498	1.2232	NAPA
36185	0.00703	-3.07198	NAPG
41560	0.00837	1.75412	NARS
4823	0.0015	1.40313	NASP
46013	0.000639	2.35488	NAT5
51436	0.0464	-2.30361	NAV2
45779	0.0308	1.19737	NBEA
34329	0.00339	1.79915	NBS1
37969	0.00934	1.5896	NCAM1
44077	0.000503	2.1184	NCBP2
44600	0.000748	2.31902	NCKAP1
42396	0.000337	2.84244	NCOA4
49256	0.00223	3.88485	NCOA6IP
3744	0.0208	1.1565	NDFIP2
39649	0.02	1.6766	NDN
37632	0.0158	1.11309	NDP
42769	0.00412	1.73068	NDP52
46134	0.0108	1.99767	NDRG2
52432	0.00126	3.06569	NDUFA11
41999	0.0114	1.59284	NDUFA5
18590	0.000824	4.28947	NDUFA6
39652	0.0142	1.82415	NDUFA6
42000	0.00647	1.83929	NDUFA7
582	0.00239	1.95234	NDUFA9
42001	0.000243	3.80359	NDUFAB1
45940	0.00195	2.51781	NDUFAF1
41565	0.00128	2.91857	NDUFB1
41566	0.0195	2.26834	NDUFB2
16901	4.42e-05	3.60892	NDUFB4
2359	0.0016	-2.27455	NDUFB4
36035	0.00465	2.62591	NDUFB4
39654	4.06e-05	3.71234	NDUFB5
42002	0.000764	2.46209	NDUFB8
42003	0.000101	3.82843	NDUFB9
39656	0.000259	3.48375	NDUFC1
41568	0.000779	2.60868	NDUFC2
42004	0.00173	2.95232	NDUFS1
41569	0.0005	2.48671	NDUFS2
41570	0.00035	4.06218	NDUFS3
39657	0.000115	3.61361	NDUFS4
41571	0.0192	1.84867	NDUFS5
41572	0.0041	2.84898	NDUFS6
48960	0.00736	1.64602	NDUFS7
39658	0.00119	2.73716	NDUFS8
43892	8.74e-05	2.9951	NDUFV1
48154	0.000297	3.05934	NDUFV3
45537	0.0121	1.92198	NEDD4L
43035	0.000949	2.82182	NEDD8
36202	0.00129	2.69738	NEDD8
23641	0.00133	2.09283	NEDL2
821	0.0177	1.74169	NEK7
50904	0.000206	2.5619	NEURL2
40336	0.00199	2.30895	NFE2L1
54592	0.0154	1.51451	NFIA
41070	0.00362	2.28514	NFKB1
44776	0.00423	1.61472	NFYC
4498	0.00589	2.14803	NGFRAP1
47147	0.000372	2.17301	NGLY1
52982	0.0043	2.06461	NHLRC1
45653	0.0481	1.72641	NICE-3
48360	0.00625	2.17704	NIF3L1
49429	0.000413	2.65387	NIF3L1BP1
49349	0.00691	1.7448	NIP30
40744	0.0282	1.28893	NIPSNAP1
45667	0.000522	3.13619	NIPSNAP3A
47217	0.00035	3.00492	NIPSNAP3B
43957	0.0371	-1.61366	NISCH
42557	0.00712	2.09651	NIT1
43047	0.0205	1.91336	NKX3-1
43046	0.023	1.32392	NKX3-1
45363	0.0259	1.46023	NLGN1
21614	0.00684	2.01695	NME2
39674	0.0435	1.2755	NME3
54082	0.0105	1.4411	NMNAT1
44331	0.000781	2.44261	NNT
12630	0.0221	1.24573	NOB1P
42963	0.0291	1.60512	NOC4
29520	0.0158	-1.46771	NOL3
24249	0.00616	-1.47002	NOL8
46849	0.0196	1.40095	NOL8
47523	0.0145	1.59045	NOLA1
47366	0.0273	1.5682	NOLA3
48092	0.0412	-1.17046	NOPE
45893	0.00279	2.69864	NOSIP
44470	0.00177	2.38906	NP25
21742	0.0258	1.15317	NPAS2
43296	0.00583	1.97528	NPC2
43180	0.00104	1.92534	NPEPPS
39683	0.00949	2.83634	NPPB
38230	0.0121	1.38851	NPR2
36282	0.0127	2.07553	NPY6R
48413	1.28e-05	3.15909	NR0B2
42124	0.000715	1.93605	NR1D2
40416	0.00104	2.12249	NR2C1
22026	0.0323	1.41368	NR3C1
38224	0.0204	1.91122	NR3C2
17753	0.0186	-3.27118	NR6A1
44586	0.0483	1.26775	NRBP
39687	0.00092	2.25144	NRD1
20906	0.000458	-2.93411	NRF1
7255	0.035	-1.83099	NRG3
48803	0.000209	2.34682	NS3TP2
51434	0.00623	1.78433	NSE1
46051	0.0159	1.66405	NSFL1C
50297	0.0416	1.24714	NSPC1
44224	0.0033	1.99753	NT5C2
51881	0.000319	2.87265	NT5C2L1
50201	0.00111	2.15147	NT5C2L1
470	0.00621	1.68076	NT5C3
39646	0.00589	1.94452	NUBP1
47870	0.00538	1.55825	NUP107
42120	0.00823	1.87175	NUP153
24160	0.0333	1.09678	NUP160
49093	0.0282	1.67207	NUP43
42356	0.00313	1.84631	NUP98
44061	0.0222	1.42742	NUPL2
15346	0.0293	-1.49752	NXN
44460	0.0298	1.2907	NXT1
47407	0.0285	1.55507	NXT2
14443	0.00388	1.65926	NYREN18
21749	0.0349	1.17323	OAZ2
27407	0.00267	1.95627	OAZIN
45827	0.0174	1.49306	OAZIN
46741	0.0036	2.1045	OCIA
39698	0.000371	2.90457	ODC1
13157	0.0366	1.42991	ODZ4
39700	0.021	1.87443	OGDH
45391	0.0273	1.23307	OIP106
41859	0.0193	1.42782	ONECUT2
[truncated: 922 more rows]
