# Supplementary material for: Novel hub genes and regulatory network related to ferroptosis in tetralogy of Fallot
Source: Front Pediatr. 2023 Oct 18;11:1177993. doi: 10.3389/fped.2023.1177993 (PMC10619671; doi:10.3389/fped.2023.1177993)
Supplement: Supplementary file 3 [file Datasheet3.xlsx]

## Sheet: Sheet1
ID	adj.P.Val	logFC	miRNA_ID_LIST	Alignments	SEQUENCE
hsa-miR-122_st	1.52e-06	-5.08109	hsa-miR-122-5p	18:54269286-54269370 (+)	UGGAGUGUGACAAUGGUGUUUG
hsa-miR-1248_st	0.000157	-3.51722	hsa-miR-1248	3:187987155-187987260 (+)	ACCUUCUUGUAUAAGCACUGUGCUAAA
hsa-miR-1246_st	2.49e-05	-3.3278	hsa-miR-1246	2:177173954-177174026 (-)	AAUGGAUUUUUGGAGCAGG
hsa-miR-1300_st	1.83e-06	-2.97791	hsa-miR-1300	15:51017859-51017946 (-)	UUGAGAAGGAGGCUGCUG
hsa-miR-1201_st	1.73e-06	-2.67719	hsa-mir-1201	14:19864446-19864530 (-)	AGCCUGAUUAAACACAUGCUCUGA
hsa-miR-297_st	0.000518	-2.5838	hsa-miR-297	4:112001187-112001252 (-)	AUGUAUGUGUGCAUGUGCAUG
hsa-miR-551b_st	1.37e-05	-2.0636	hsa-miR-551b-3p	3:169752336-169752431 (+)	GCGACCCAUACUUGGUUUCAG
hsa-miR-182_st	0.00128	-1.99911	hsa-miR-182-5p	7:129197459-129197568 (-)	UUUGGCAAUGGUAGAACUCACACU
hsa-miR-451_st	0.0123	-1.90646	hsa-miR-451a	17:24212513-24212584 (-)	AAACCGUUACCAUUACUGAGUU
hsa-miR-10a_st	0.0152	-1.83448	hsa-miR-10a-5p	17:44012199-44012308 (-)	UACCCUGUAGAUCCGAAUUUGUG
hsa-miR-663b_st	3.45e-05	-1.81595	hsa-miR-663b	2:132731009-132731123 (-)	GGUGGCCCGGCCGUGCCUGAGG
hsa-miR-138_st	0.00323	-1.67359	hsa-miR-138-5p	16:55449931-55450014 (+) // 3:44130708-44130806 (+)	AGCUGGUGUUGUGAAUCAGGCCG
hsa-miR-1274b_st	0.0113	-1.51541	hsa-miR-1274b	19:62716187-62716253 (-)	UCCCUGUUCGGGCGCCA
hsa-miR-411_st	0.029	-1.50888	hsa-miR-411-5p	14:100559415-100559510 (+)	UAGUAGACCGUAUAGCGUACG
hsa-miR-124_st	0.00548	-1.25529	hsa-miR-124-3p	20:61280297-61280383 (+) // 8:65454260-65454368 (+) // 8:9798308-9798392 (-)	UAAGGCACGCGGUGAAUGCC
hsa-miR-379_st	0.0257	-1.0859	hsa-miR-379-5p	14:100558156-100558222 (+)	UGGUAGACUAUGGAACGUAGG
hsa-miR-1253_st	0.00957	-1.03863	hsa-miR-1253	17:2598122-2598226 (-)	AGAGAAGAAGAUCAGCCUGCA
hsa-miR-27b-star_st	0.000142	1.04779	hsa-miR-27b-5p	9:96887548-96887644 (+)	AGAGCUUAGCUGAUUGGUGAAC
hsa-miR-1280_st	0.000231	1.05464	hsa-miR-1280	3:129563698-129563791 (+)	UCCCACCGCUGCCACCC
hsa-miR-23b-star_st	0.0494	1.11606	hsa-miR-23b-5p	9:96887311-96887407 (+)	UGGGUUCCUGGCAUGCUGAUUU
hsa-miR-185-star_st	0.0464	1.1183	hsa-miR-185-3p	22:18400662-18400743 (+)	AGGGGCUGGCUUUCCUCUGGUC
hsa-miR-663_st	0.000336	1.16967	hsa-miR-663a	20:26136822-26136914 (-)	AGGCGGGGCGCCGCGGGACCGC
hsa-miR-193b-star_st	0.0104	1.26322	hsa-miR-193b-5p	16:14305325-14305407 (+)	CGGGGUUUUGAGGGCGAGAUGA
hsa-miR-1226_st	0.0011	1.27515	hsa-miR-1226-3p	3:47866049-47866123 (+)	UCACCAGCCCUGUGUUCCCUAG
hsa-miR-222_st	0.00343	1.36955	hsa-miR-222-3p	X:45491365-45491474 (-)	AGCUACAUCUGGCUACUGGGU
hsa-miR-499-3p_st	0.00755	1.51662	hsa-miR-499-3p	20:33041840-33041961 (+)	AACAUCACAGCAAGUCUGUGCU
hsa-miR-1275_st	0.000856	1.59795	hsa-miR-1275	6:34075727-34075806 (-)	GUGGGGGAGAGGCUGUC
hsa-miR-222-star_st	0.00108	1.67165	hsa-miR-222-5p	X:45491365-45491474 (-)	CUCAGUAGCCAGUGUAGAUCCU
hsa-miR-29b-1-star_st	0.000387	1.73569	hsa-miR-29b-1-5p	1:206042411-206042491 (-) // 7:130212758-130212838 (-)	GCUGGUUUCAUAUGGUGGUUUAGA
hsa-miR-486-3p_st	0.0046	1.79511	hsa-miR-486-3p	8:41637116-41637183 (-)	CGGGGCAGCUCAGUACAGGAU
hsa-miR-187_st	0.000427	3.49548	hsa-miR-187-3p	18:31738779-31738887 (-)	UCGUGUCUUGUGUUGCAGCCGG
