# Supplementary material for: Novel hub genes and regulatory network related to ferroptosis in tetralogy of Fallot
Source: Front Pediatr. 2023 Oct 18;11:1177993. doi: 10.3389/fped.2023.1177993 (PMC10619671; doi:10.3389/fped.2023.1177993)
Supplement: Supplementary file 4 [file Datasheet4.xlsx]

## Sheet: Sheet1
ID	adj.P.Val	logFC	miRNA_ID_LIST	SEQUENCE
hsa-miR-29c_st	0.004156	-1.50834	hsa-miR-29c-3p	UAGCACCAUUUGAAAUCGGUUA
hsa-miR-150_st	0.008295	-1.41792	hsa-miR-150-5p	UCUCCCAACCCUUGUACCAGUG
hsa-miR-139-5p_st	0.007878	-1.28484	hsa-miR-139-5p	UCUACAGUGCACGUGUCUCCAG
hsa-miR-30a-star_st	0.02747	-1.1009	hsa-miR-30a-3p	CUUUCAGUCGGAUGUUUGCAGC
hsa-miR-19a_st	0.007194	1.04415	hsa-miR-19a-3p	UGUGCAAAUCUAUGCAAAACUGA
hsa-miR-363_st	0.029293	1.06821	hsa-miR-363-3p	AAUUGCACGGUAUCCAUCUGUA
hsa-miR-148a_st	0.020636	1.07167	hsa-miR-148a-3p	UCAGUGCACUACAGAACUUUGU
hsa-miR-222_st	0.018818	1.12708	hsa-miR-222-3p	AGCUACAUCUGGCUACUGGGU
hsa-miR-887_st	0.010998	1.1526	hsa-miR-887-3p	GUGAACGGGCGCCAUCCCGAGG
hsa-miR-330-3p_st	0.002906	1.16946	hsa-miR-330-3p	GCAAAGCACACGGCCUGCAGAGA
hsa-miR-345_st	0.003129	1.18943	hsa-miR-345-5p	GCUGACUCCUAGUCCAGGGCUC
hsa-miR-424-star_st	0.007314	1.21039	hsa-miR-424-3p	CAAAACGUGAGGCGCUGCUAU
hsa-miR-337-5p_st	0.01892	1.21077	hsa-miR-337-5p	GAACGGCUUCAUACAGGAGUU
hsa-miR-382_st	0.04501	1.21401	hsa-miR-382-5p	GAAGUUGUUCGUGGUGGAUUCG
hsa-miR-155_st	0.007314	1.22394	hsa-miR-155-5p	UUAAUGCUAAUCGUGAUAGGGGU
hsa-miR-708_st	0.012632	1.23065	hsa-miR-708-5p	AAGGAGCUUACAAUCUAGCUGGG
hsa-miR-214-star_st	0.019832	1.25558	hsa-miR-214-3p	UGCCUGUCUACACUUGCUGUGC
hsa-miR-140-5p_st	0.008295	1.28154	hsa-miR-140-5p	CAGUGGUUUUACCCUAUGGUAG
hsa-miR-346_st	0.040071	1.3057	hsa-miR-346	UGUCUGCCCGCAUGCCUGCCUCU
hsa-miR-93-star_st	0.00503	1.32777	hsa-miR-93-3p	ACUGCUGAGCUAGCACUUCCCG
hsa-miR-148b_st	0.007314	1.3505	hsa-miR-148b-3p	UCAGUGCAUCACAGAACUUUGU
hsa-miR-503_st	0.007314	1.52024	hsa-miR-503-5p	UAGCAGCGGGAACAGUUCUGCAG
hsa-miR-130b_st	0.018574	1.58905	hsa-miR-130b-3p	CAGUGCAAUGAUGAAAGGGCAU
hsa-miR-660_st	0.000697	1.75501	hsa-miR-660-5p	UACCCAUUGCAUAUCGGAGUUG
hsa-miR-146b-5p_st	0.000197	2.12241	hsa-miR-146b-5p	UGAGAACUGAAUUCCAUAGGCU
